# Supplementary material for: Genome-wide histone modification profiling of inner cell mass and trophectoderm of bovine blastocysts by RAT-ChIP
Source: PLoS One. 2019 Nov 25;14(11):e0225801. doi: 10.1371/journal.pone.0225801 (PMC6876874; doi:10.1371/journal.pone.0225801)
Supplement: S1 Table — (XLSX) [file pone.0225801.s017.xlsx]

## Sheet: S1 Table
S1 Table. List of selected low input ChIP-seq methods
Method	Number of Cells	Special equipment or reagents	Simple protocol?	Strategy	Reference(s)
CoBATCH	1	yes	yes	antibody assisted chromatin tagging	Wang et al. 2019
scChIC-seq	1	yes	yes	antibody assisted micrococcal nuclease cleavage	Ku et al. 2019
ChIL–seq	100	yes	no	antibody assisted chromatin tagging	Harada et al. 2019
CUT&Tag	1	yes	yes	antibody assisted chromatin tagging	Kaya-Okur et al. 2019
CUT&RUN	1	yes	yes	antibody assisted micrococcal nuclease cleavage	Skene et al. 2018, Heiner et al. 2019
RELACS	100	no	yes	restriction endonuclease cleavge and barcoding and pooling	Arrigoni et al. 2019
μChIP–seq	500	no	yes	carrier - cross-linked recombinant histone octameres	Dahl et al. 2016
STAR ChIP–seq	200	no	yes	library preparation	Zhang et al. 2016
MINT ChIP-seq	500	no	no	indexing first	Van Galen et al. 2016
ULI-NChIP-seq	1000, 200	no	yes	enzymatic digestion	Brind'dAmour et al. 2015, Liu et al. 2016
Single-cell ChIP-seq	1 (200)	yes	no	indexing first	Rotem et al. 2015
MOWChIP-seq	100	yes	no	A microfluidic device	Cao et al. 2015
FARP-ChIP-seq	500	no	no	carrier - carrier biotin-DNA, bacterial cells	Zheng et al. 2015
ChIPmentation	10000	no	yes	novel library preparation	Schmidl et al. 2015
cCHIP-seq	10 000	no	yes	chemically modified recombinant histones as carriers	Valensisi et al. 2015
iChIP-seq	10000	no	no	indexing first	Lara-Astiaso et al. 2014
small scale ChIP-seq	1000	no	yes	WGA	Ng et al. 2013
A carrier-assisted ChIP-seq	10000	no	yes	carrier - histones and random human mRNA	Zwart et al. 2013
LinDA-ChIP-seq	5000	no	yes	novel library preparation	Shankaranarayanan et al. 2011
Low cell number ChIP-seq	10000	no	yes	novel library preparation	Adli et al. 2010
