# Supplementary material for: Genome-wide histone modification profiling of inner cell mass and trophectoderm of bovine blastocysts by RAT-ChIP
Source: PLoS One. 2019 Nov 25;14(11):e0225801. doi: 10.1371/journal.pone.0225801 (PMC6876874; doi:10.1371/journal.pone.0225801)
Supplement: S2 Table — (XLSX) [file pone.0225801.s018.xlsx]

## Sheet: S2 Table
S2 Table. List of tested Thermo Scientific FastDigest restriction endonucleases
Enzyme	Recognition site	Cat nr.
AluI	AGCT	FD0014
BsuRI	GGCC	FD0154
Csp6I	GTAC	FD0214
FspBI	CTAG	FD1764
HinfI	GANTC	FD0804
HpyF3I	CTNAG	FD1884
MspI	CCGG	FD0544
MvaI	CCWGG	FD0554
SaqAI	TTAA	FD2174
TaqI	TCGA	FD0674
