# Supplementary material for: Genome-wide histone modification profiling of inner cell mass and trophectoderm of bovine blastocysts by RAT-ChIP
Source: PLoS One. 2019 Nov 25;14(11):e0225801. doi: 10.1371/journal.pone.0225801 (PMC6876874; doi:10.1371/journal.pone.0225801)
Supplement: S3 Table — S3A. List of regions that remain larger than 1kb after in silico restriction with AluI, SaqAI, MvaI and HinfI restrictases. S3B. Additional information about 299 of regions that remain larger than 1kb after in silico restriction with AluI, SaqAI, MvaI and HinfI restrictases and do not overlap with gaps, repeat or blacklisted regions. (XLSX) [file pone.0225801.s019.xlsx]

## Sheet: S3A Table
S3a Table. List of regions that remain larger than 1kb after in silico restriction with AluI, SaqAI, MvaI and HinfI restrictases
chr	start	end	size	coordinates	Overlaps with gaps region	Overlaps with black region	Overlaps with repeats region
chrY	28819290	58819508	30000218	chrY:28819290-58819508	yes	yes	yes
chr1	121485310	142535535	21050225	chr1:121485310-142535535	yes	yes	yes
chr15	1	20000045	20000044	chr15:1-20000045	yes	yes	yes
chr13	1	19020016	19020015	chr13:1-19020016	yes	yes
chr14	1	19000015	19000014	chr14:1-19000015	yes	yes	yes
chr9	47317650	65467719	18150069	chr9:47317650-65467719	yes	yes
chr22	1	16050014	16050013	chr22:1-16050014	yes	yes
chr16	35285721	46385829	11100108	chr16:35285721-46385829	yes	yes	yes
chr21	1	9411297	9411296	chr21:1-9411297	yes	yes	yes
chr10	39154889	42355086	3200197	chr10:39154889-42355086	yes	yes	yes
chr21	11187976	14338206	3150230	chr21:11187976-14338206	yes	yes	yes
chr19	24631673	27732243	3100570	chr19:24631673-27732243	yes	yes	yes
chr20	26319491	29419953	3100462	chr20:26319491-29419953	yes	yes	yes
chr11	51594100	54694315	3100215	chr11:51594100-54694315	yes	yes	yes
chr18	15410883	18511038	3100155	chr18:15410883-18511038	yes	yes	yes
chrX	58581946	61682062	3100116	chrX:58581946-61682062	yes	yes	yes
chr6	58780089	61880182	3100093	chr6:58780089-61880182	yes	yes	yes
chr17	22262972	25263157	3000185	chr17:22262972-25263157	yes	yes	yes
chr3	90504763	93504934	3000171	chr3:90504763-93504934	yes	yes	yes
chrY	10104461	13104631	3000170	chrY:10104461-13104631	yes	yes	yes
chr7	58054251	61054342	3000091	chr7:58054251-61054342	yes	yes	yes
chr12	34856667	37856758	3000091	chr12:34856667-37856758	yes	yes	yes
chr2	92326170	95326219	3000049	chr2:92326170-95326219	yes	yes	yes
chr4	49660086	52660132	3000046	chr4:49660086-52660132	yes	yes	yes
chr8	43838845	46838889	3000044	chr8:43838845-46838889	yes	yes	yes
chr5	46405640	49405657	3000017	chr5:46405640-49405657	yes	yes	yes
chr2	90545068	91595121	1050053	chr2:90545068-91595121	yes	yes	yes
chr15	21398620	21885131	486511	chr15:21398620-21885131	yes
chr11	50783724	51090855	307131	chr11:50783724-51090855	yes	yes	yes
chr2	89630407	89830453	200046	chr2:89630407-89830453	yes	yes
chr1	142967516	143117768	150252	chr1:142967516-143117768	yes	yes	yes
chr22	16697645	16847892	150247	chr22:16697645-16847892	yes	yes	yes
chr1	120936673	121086877	150204	chr1:120936673-121086877	yes		yes
chr9	92528746	92678932	150186	chr9:92528746-92678932	yes
chr18	52059077	52209245	150168	chr18:52059077-52209245	yes
chr1	206332077	206482232	150155	chr1:206332077-206482232	yes		yes
chr10	128615961	128766102	150141	chr10:128615961-128766102	yes		yes
chr1	248908140	249058270	150130	chr1:248908140-249058270	yes		yes
chr1	29878020	30028146	150126	chr1:29878020-30028146	yes
chr1	148361344	148511465	150121	chr1:148361344-148511465	yes
chr9	68514132	68664230	150098	chr9:68514132-68664230	yes		yes
chr13	112353941	112504039	150098	chr13:112353941-112504039	yes		yes
chr1	148025978	148176069	150091	chr1:148025978-148176069	yes
chr9	67366234	67516320	150086	chr9:67366234-67516320	yes		yes
chr16	34023072	34173152	150080	chr16:34023072-34173152	yes	yes	yes
chr9	68838920	68988996	150076	chr9:68838920-68988996	yes		yes
chr20	29653895	29803969	150074	chr20:29653895-29803969	yes	yes	yes
chr9	67987961	68138031	150070	chr9:67987961-68138031	yes		yes
chr4	49338913	49488979	150066	chr4:49338913-49488979	yes	yes	yes
chr9	133073046	133223106	150060	chr9:133073046-133223106	yes
chr8	86576430	86726485	150055	chr8:86576430-86726485	yes		yes
chr6	95680534	95830581	150047	chr6:95680534-95830581	yes		yes
chr11	96287556	96437589	150033	chr11:96287556-96437589	yes		yes
chr21	10215962	10365989	150027	chr21:10215962-10365989	yes		yes
chr1	205922706	206072717	150011	chr1:205922706-206072717	yes		yes
chr1	3845262	3995269	150007	chr1:3845262-3995269	yes		yes
chr13	86760323	86910326	150003	chr13:86760323-86910326	yes		yes
chr2	110109308	110251358	142050	chr2:110109308-110251358	yes		yes
chr2	149690489	149791531	101042	chr2:149690489-149791531	yes		yes
chr6	167942036	168042469	100433	chr6:167942036-168042469	yes		yes
chr9	70735340	70835691	100351	chr9:70735340-70835691	yes		yes
chr9	43213639	43313979	100340	chr9:43213639-43313979	yes
chr17	21566510	21666826	100316	chr17:21566510-21666826	yes
chr9	92343354	92443664	100310	chr9:92343354-92443664	yes		yes
chr22	20509281	20609504	100223	chr22:20509281-20609504	yes		yes
chr9	70218698	70318878	100180	chr9:70218698-70318878	yes	yes	yes
chr2	5018649	5118810	100161	chr2:5018649-5118810	yes		yes
chr1	143544514	143644662	100148	chr1:143544514-143644662	yes		yes
chr17	296559	396695	100136	chr17:296559-396695	yes		yes
chr9	67107791	67207909	100118	chr9:67107791-67207909	yes		yes
chr13	114325902	114426017	100115	chr13:114325902-114426017	yes
chr10	49095452	49195562	100110	chr10:49095452-49195562	yes	yes
chr1	13219906	13319999	100093	chr1:13219906-13319999	yes		yes
chr13	114639900	114739982	100082	chr13:114639900-114739982	yes		yes
chr10	47429134	47529211	100077	chr10:47429134-47529211	yes	yes	yes
chr9	46460997	46561071	100074	chr9:46460997-46561071	yes
chr9	47060080	47160145	100065	chr9:47060080-47160145	yes	yes	yes
chr12	132706933	132806998	100065	chr12:132706933-132806998	yes		yes
chr3	66170260	66270324	100064	chr3:66170260-66270324	yes		yes
chr10	47792435	47892499	100064	chr10:47792435-47892499	yes		yes
chr7	154270577	154370638	100061	chr7:154270577-154370638	yes
chr1	144710704	144810759	100055	chr1:144710704-144810759	yes
chr9	45250194	45350248	100054	chr9:45250194-45350248	yes		yes
chr1	143770995	143871011	100016	chr1:143770995-143871011	yes
chr7	130154515	130254528	100013	chr7:130154515-130254528	yes		yes
chr8	145332584	145432596	100012	chr8:145332584-145432596	yes
chrX	1	60148	60147	chrX:1-60148	yes	yes	yes
chr12	1	60127	60126	chr12:1-60127	yes	yes
chr10	1	60094	60093	chr10:1-60094	yes	yes
chr16	1	60085	60084	chr16:1-60085	yes	yes	yes
chr19	1	60058	60057	chr19:1-60058	yes	yes
chr11	1	60045	60044	chr11:1-60045	yes	yes
chr20	1	60025	60024	chr20:1-60025	yes	yes	yes
chr6	1	60021	60020	chr6:1-60021	yes	yes
chr3	1	60009	60008	chr3:1-60009	yes	yes
chr4	1422561	1478684	56123	chr4:1422561-1478684	yes
chr11	87686955	87738480	51525	chr11:87686955-87738480	yes		yes
chr9	39973910	40024837	50927	chr9:39973910-40024837	yes
chr19	7345851	7396712	50861	chr19:7345851-7396712	yes		yes
chr6	157641014	157691858	50844	chr6:157641014-157691858	yes		yes
chrX	143507323	143558119	50796	chrX:143507323-143558119	yes		yes
chr17	77546407	77596962	50555	chr17:77546407-77596962	yes		yes
chrY	13143704	13194193	50489	chrY:13143704-13194193	yes	yes	yes
chrY	9241075	9291535	50460	chrY:9241075-9291535	yes		yes
chr7	100555832	100606272	50440	chr7:100555832-100606272	yes		yes
chr2	16279628	16330064	50436	chr2:16279628-16330064	yes		yes
chr2	243102412	243152818	50406	chr2:243102412-243152818	yes	yes	yes
chr21	42955539	43005921	50382	chr21:42955539-43005921	yes		yes
chr5	138786741	138837095	50354	chr5:138786741-138837095	yes		yes
chr21	10034897	10085243	50346	chr21:10034897-10085243	yes	yes	yes
chr9	40425655	40475993	50338	chr9:40425655-40475993	yes
chr1	149459462	149509794	50332	chr1:149459462-149509794	yes		yes
chr7	142276043	142326375	50332	chr7:142276043-142326375	yes		yes
chr10	17974485	18024811	50326	chr10:17974485-18024811	yes		yes
chr15	84984225	85034548	50323	chr15:84984225-85034548	yes
chr6	62128522	62178840	50318	chr6:62128522-62178840	yes	yes	yes
chr11	69089789	69140098	50309	chr11:69089789-69140098	yes		yes
chr5	155138726	155189033	50307	chr5:155138726-155189033	yes		yes
chr9	70506384	70556676	50292	chr9:70506384-70556676	yes
chr7	61917049	61967326	50277	chr7:61917049-61967326	yes	yes	yes
chrX	1134059	1184326	50267	chrX:1134059-1184326	yes
chrY	1084059	1134326	50267	chrY:1084059-1134326	yes
chr4	9274508	9324772	50264	chr4:9274508-9324772	yes
chr10	125869429	125919681	50252	chr10:125869429-125919681	yes
chrX	152276962	152327214	50252	chrX:152276962-152327214	yes
chr1	120696984	120747230	50246	chr1:120696984-120747230	yes
chr9	66192141	66242384	50243	chr9:66192141-66242384	yes		yes
chr9	139166964	139217205	50241	chr9:139166964-139217205	yes		yes
chrX	115682220	115732461	50241	chrX:115682220-115732461	yes		yes
chr21	44632593	44682831	50238	chr21:44632593-44682831	yes		yes
chr20	61213295	61263532	50237	chr20:61213295-61263532	yes	yes	yes
chr1	144224430	144274663	50233	chr1:144224430-144274663	yes
chr8	12091775	12142006	50231	chr8:12091775-12142006	yes		yes
chr1	142730914	142781140	50226	chr1:142730914-142781140	yes		yes
chr1	13557077	13607302	50225	chr1:13557077-13607302	yes		yes
chr9	70010484	70060705	50221	chr9:70010484-70060705	yes	yes	yes
chr12	95625	145845	50220	chr12:95625-145845	yes	yes	yes
chr15	82829527	82879739	50212	chr15:82829527-82879739	yes		yes
chrY	13748387	13798599	50212	chrY:13748387-13798599	yes	yes	yes
chrX	149032032	149082242	50210	chrX:149032032-149082242	yes		yes
chr1	103863858	103914063	50205	chr1:103863858-103914063	yes		yes
chrX	10738561	10788754	50193	chrX:10738561-10788754	yes	yes
chr1	471251	521433	50182	chr1:471251-521433	yes
chr19	8687131	8737300	50169	chr19:8687131-8737300	yes		yes
chr1	146164525	146214691	50166	chr1:146164525-146214691	yes
chr1	144622408	144672572	50164	chr1:144622408-144672572	yes		yes
chr10	42546573	42596724	50151	chr10:42546573-42596724	yes	yes	yes
chr9	46216368	46266513	50145	chr9:46216368-46266513	yes	yes	yes
chr9	66404543	66454686	50143	chr9:66404543-66454686	yes
chr1	148684044	148734180	50136	chr1:148684044-148734180	yes		yes
chr10	51137355	51187487	50132	chr10:51137355-51187487	yes	yes
chr10	46426907	46477037	50130	chr10:46426907-46477037	yes	yes
chr21	10647796	10697926	50130	chr21:10647796-10697926	yes	yes	yes
chr11	69724669	69774796	50127	chr11:69724669-69774796	yes		yes
chr1	148954441	149004566	50125	chr1:148954441-149004566	yes		yes
chrX	7623814	7673937	50123	chrX:7623814-7673937	yes	yes	yes
chr18	72283298	72333419	50121	chr18:72283298-72333419	yes		yes
chr17	62410728	62460846	50118	chr17:62410728-62460846	yes	yes	yes
chr17	79708942	79759060	50118	chr17:79708942-79759060	yes		yes
chr9	66614141	66664258	50117	chr9:66614141-66664258	yes		yes
chr16	8636809	8686926	50117	chr16:8636809-8686926	yes		yes
chr6	157559407	157609520	50113	chr6:157559407-157609520	yes		yes
chrY	58917615	58967728	50113	chrY:58917615-58967728	yes	yes	yes
chr7	61310406	61360515	50109	chr7:61310406-61360515	yes	yes	yes
chrX	1264217	1314326	50109	chrX:1264217-1314326	yes		yes
chrY	1214217	1264326	50109	chrY:1214217-1264326	yes		yes
chrX	120013162	120063270	50108	chrX:120013162-120063270	yes
chr9	40233020	40283127	50107	chr9:40233020-40283127	yes		yes
chr7	61676981	61727087	50106	chr7:61676981-61727087	yes	yes	yes
chr22	50364680	50414784	50104	chr22:50364680-50414784	yes	yes
chr20	61091377	61141478	50101	chr20:61091377-61141478	yes	yes	yes
chr9	65918272	65968372	50100	chr9:65918272-65968372	yes		yes
chr9	41365755	41415854	50099	chr9:41365755-41415854	yes
chr2	90321487	90371584	50097	chr2:90321487-90371584	yes	yes	yes
chr9	43946532	43996629	50097	chr9:43946532-43996629	yes		yes
chr15	29159435	29209532	50097	chr15:29159435-29209532	yes
chr16	88389368	88439465	50097	chr16:88389368-88439465	yes		yes
chr15	23514778	23564873	50095	chr15:23514778-23564873	yes		yes
chr6	58087624	58137717	50093	chr6:58087624-58137717	yes
chr15	22212061	22262153	50092	chr15:22212061-22262153	yes	yes
chrX	94788	144880	50092	chrX:94788-144880	yes	yes	yes
chrY	44788	94880	50092	chrY:44788-94880	yes	yes	yes
chr1	177328	227418	50090	chr1:177328-227418	yes		yes
chr1	17125616	17175703	50087	chr1:17125616-17175703	yes		yes
chr8	7474573	7524659	50086	chr8:7474573-7524659	yes		yes
chr15	22596180	22646265	50085	chr15:22596180-22646265	yes		yes
chr17	34675822	34725906	50084	chr17:34675822-34725906	yes	yes	yes
chr7	143347862	143397945	50083	chr7:143347862-143397945	yes
chr9	42613899	42663979	50080	chr9:42613899-42663979	yes	yes	yes
chr10	133381358	133431434	50076	chr10:133381358-133431434	yes		yes
chr4	59739265	59789339	50074	chr4:59739265-59789339	yes
chr1	13052975	13103048	50073	chr1:13052975-13103048	yes
chr2	234003677	234053749	50072	chr2:234003677-234053749	yes		yes
chr9	66863295	66913367	50072	chr9:66863295-66913367	yes	yes	yes
chr12	122530569	122580641	50072	chr12:122530569-122580641	yes		yes
chr1	146253271	146303342	50071	chr1:146253271-146303342	yes		yes
chr6	170279967	170330037	50070	chr6:170279967-170330037	yes
chr7	232430	282500	50070	chr7:232430-282500	yes
chr10	48055642	48105709	50067	chr10:48055642-48105709	yes		yes
chr2	3529255	3579321	50066	chr2:3529255-3579321	yes
chr9	39663664	39713729	50065	chr9:39663664-39713729	yes		yes
chr11	1162734	1212799	50065	chr11:1162734-1212799	yes		yes
chr7	61460464	61510528	50064	chr7:61460464-61510528	yes	yes	yes
chr21	9595531	9645595	50064	chr21:9595531-9645595	yes		yes
chr1	144095755	144145818	50063	chr1:144095755-144145818	yes
chrX	2068181	2118244	50063	chrX:2068181-2118244	yes
chrY	2018181	2068244	50063	chrY:2018181-2068244	yes
chrY	23901368	23951430	50062	chrY:23901368-23951430	yes	yes	yes
chr9	41143197	41193257	50060	chr9:41143197-41193257	yes		yes
chr12	109373427	109423484	50057	chr12:109373427-109423484	yes
chr9	44676617	44726673	50056	chr9:44676617-44726673	yes
chr21	9775402	9825457	50055	chr21:9775402-9825457	yes	yes	yes
chr7	74715696	74765750	50054	chr7:74715696-74765750	yes		yes
chr9	44908286	44958340	50054	chr9:44908286-44958340	yes		yes
chr5	91636118	91686171	50053	chr5:91636118-91686171	yes		yes
chr1	145833102	145883153	50051	chr1:145833102-145883153	yes
chr1	235192186	235242237	50051	chr1:235192186-235242237	yes
chrY	22369657	22419706	50049	chrY:22369657-22419706	yes		yes
chr1	143292789	143342836	50047	chr1:143292789-143342836	yes		yes
chr8	142766484	142816530	50046	chr8:142766484-142816530	yes		yes
chrX	148906383	148956428	50045	chrX:148906383-148956428	yes		yes
chr9	137041165	137091209	50044	chr9:137041165-137091209	yes		yes
chr10	51398818	51448861	50043	chr10:51398818-51448861	yes		yes
chrX	231356	281399	50043	chrX:231356-281399	yes		yes
chrY	181356	231399	50043	chrY:181356-231399	yes		yes
chrX	49242996	49293037	50041	chrX:49242996-49293037	yes	yes	yes
chrY	20143880	20193918	50038	chrY:20143880-20193918	yes		yes
chr10	38818809	38868846	50037	chr10:38818809-38868846	yes	yes	yes
chrX	76653678	76703714	50036	chrX:76653678-76703714	yes
chr7	142048177	142098212	50035	chr7:142048177-142098212	yes
chr10	133677505	133727540	50035	chr10:133677505-133727540	yes
chr9	69278358	69328392	50034	chr9:69278358-69328392	yes		yes
chrX	37098246	37148280	50034	chrX:37098246-37148280	yes
chr5	17530649	17580681	50032	chr5:17530649-17580681	yes	yes	yes
chr9	45815503	45865535	50032	chr9:45815503-45865535	yes		yes
chr12	7189848	7239880	50032	chr12:7189848-7239880	yes		yes
chr2	87668187	87718218	50031	chr2:87668187-87718218	yes		yes
chrX	1047528	1097559	50031	chrX:1047528-1097559	yes
chrY	997528	1047559	50031	chrY:997528-1047559	yes
chr1	223747841	223797869	50028	chr1:223747841-223797869	yes
chr1	267715	317741	50026	chr1:267715-317741	yes
chr9	40940317	40990343	50026	chr9:40940317-40990343	yes		yes
chr1	2634210	2684234	50024	chr1:2634210-2684234	yes	yes
chrX	52395905	52445928	50023	chrX:52395905-52445928	yes		yes
chrX	113517650	113567670	50020	chrX:113517650-113567670	yes		yes
chr18	75721813	75771831	50018	chr18:75721813-75771831	yes		yes
chr1	144401741	144451758	50017	chr1:144401741-144451758	yes
chrY	8914954	8964963	50009	chrY:8914954-8964963	yes		yes
chrX	49974171	50024177	50006	chrX:49974171-50024177	yes		yes
chr20	34897085	34947090	50005	chr20:34897085-34947090	yes	yes
chr19	20523415	20573417	50002	chr19:20523415-20573417	yes
chr15	20894600	20935162	40562	chr15:20894600-20935162	yes
chr7	50370558	50410633	40075	chr7:50370558-50410633	yes	yes	yes
chr2	239801970	239832032	30062	chr2:239801970-239832032	yes
chr4	75426641	75452295	25654	chr4:75426641-75452295	yes		yes
chr2	240784040	240809179	25139	chr2:240784040-240809179	yes		yes
chr7	139379367	139404456	25089	chr7:139379367-139404456	yes
chr2	21153060	21178134	25074	chr2:21153060-21178134	yes	yes
chr4	8799182	8818228	19046	chr4:8799182-8818228	yes
chr4	31819193	31837443	18250	chr4:31819193-31837443	yes		yes
chr5	1	11895	11894	chr5:1-11895	yes	yes	yes
chr1	1	10566	10565	chr1:1-10566	yes	yes	yes
chr2	1	10324	10323	chr2:1-10324	yes	yes	yes
chr7	1	10252	10251	chr7:1-10252	yes	yes	yes
chr9	1	10191	10190	chr9:1-10191	yes	yes	yes
chrY	1	10148	10147	chrY:1-10148	yes	yes	yes
chr18	1	10147	10146	chr18:1-10147	yes	yes	yes
chr4	1	10052	10051	chr4:1-10052	yes	yes	yes
chr8	1	10020	10019	chr8:1-10020	yes	yes
chr3	194041946	194048704	6758	chr3:194041946-194048704	yes		yes
chrX	2194459	2201172	6713	chrX:2194459-2201172			yes
chrY	2144459	2151172	6713	chrY:2144459-2151172			yes
chr8	1184890	1191439	6549	chr8:1184890-1191439
chr4	32834346	32840703	6357	chr4:32834346-32840703	yes		yes
chr2	1219739	1224916	5177	chr2:1219739-1224916
chr8	48130493	48135628	5135	chr8:48130493-48135628	yes
chr10	134633912	134638884	4972	chr10:134633912-134638884			yes
chr5	1022095	1026791	4696	chr5:1022095-1026791
chr5	117874478	117878951	4473	chr5:117874478-117878951			yes
chr2	235553947	235558310	4363	chr2:235553947-235558310			yes
chr10	133730064	133734138	4074	chr10:133730064-133734138			yes
chrX	1935278	1939308	4030	chrX:1935278-1939308			yes
chrY	1885278	1889308	4030	chrY:1885278-1889308			yes
chr2	117798746	117802721	3975	chr2:117798746-117802721			yes
chr15	65243466	65247426	3960	chr15:65243466-65247426			yes
chr4	189071942	189075893	3951	chr4:189071942-189075893			yes
chr16	1785578	1789460	3882	chr16:1785578-1789460			yes
chr22	48977942	48981781	3839	chr22:48977942-48981781			yes
chr6	169525912	169529726	3814	chr6:169525912-169529726			yes
chr20	60518003	60521693	3690	chr20:60518003-60521693
chr22	50775398	50779070	3672	chr22:50775398-50779070		yes	yes
chr11	1450725	1454396	3671	chr11:1450725-1454396
chr17	965378	969048	3670	chr17:965378-969048			yes
chr6	3090867	3094478	3611	chr6:3090867-3094478			yes
chr15	27550533	27554030	3497	chr15:27550533-27554030			yes
chr3	178474945	178478409	3464	chr3:178474945-178478409			yes
chr7	155138188	155141628	3440	chr7:155138188-155141628
chr5	648165	651551	3386	chr5:648165-651551
chr5	1070104	1073447	3343	chr5:1070104-1073447
chr2	232697132	232700428	3296	chr2:232697132-232700428			yes
chrX	130269549	130272782	3233	chrX:130269549-130272782			yes
chr4	738334	741555	3221	chr4:738334-741555
chr2	135364392	135367566	3174	chr2:135364392-135367566
chr5	180515528	180518690	3162	chr5:180515528-180518690			yes
chr5	210673	213825	3152	chr5:210673-213825			yes
chr2	119060286	119063426	3140	chr2:119060286-119063426			yes
chr5	66621795	66624915	3120	chr5:66621795-66624915			yes
chr12	18248748	18251855	3107	chr12:18248748-18251855			yes
chr21	44007475	44010568	3093	chr21:44007475-44010568
chr15	57979204	57982277	3073	chr15:57979204-57982277		yes	yes
chr2	36408979	36412048	3069	chr2:36408979-36412048			yes
chr9	138727946	138731015	3069	chr9:138727946-138731015
chrX	152654699	152657732	3033	chrX:152654699-152657732			yes
chr3	126580301	126583328	3027	chr3:126580301-126583328			yes
chr8	1518697	1521705	3008	chr8:1518697-1521705			yes
chr12	50271474	50274481	3007	chr12:50271474-50274481			yes
chr1	2053030	2056026	2996	chr1:2053030-2056026			yes
chr15	94786102	94789081	2979	chr15:94786102-94789081			yes
chr17	69603885	69606862	2977	chr17:69603885-69606862			yes
chr12	132640152	132643118	2966	chr12:132640152-132643118			yes
chr19	24062375	24065333	2958	chr19:24062375-24065333			yes
chr12	528559	531494	2935	chr12:528559-531494			yes
chr7	157439638	157442558	2920	chr7:157439638-157442558
chr14	105325034	105327937	2903	chr14:105325034-105327937			yes
chr10	3498395	3501287	2892	chr10:3498395-3501287			yes
chr13	31416359	31419242	2883	chr13:31416359-31419242			yes
chr22	50782137	50785018	2881	chr22:50782137-50785018		yes
chrX	154698152	154701027	2875	chrX:154698152-154701027			yes
chr4	64066826	64069674	2848	chr4:64066826-64069674		yes	yes
chr2	232709439	232712263	2824	chr2:232709439-232712263			yes
chr9	136876979	136879786	2807	chr9:136876979-136879786
chr3	197485799	197488605	2806	chr3:197485799-197488605			yes
chr2	1599103	1601899	2796	chr2:1599103-1601899			yes
chrX	1591036	1593821	2785	chrX:1591036-1593821			yes
chrY	1541036	1543821	2785	chrY:1541036-1543821			yes
chr17	78287193	78289975	2782	chr17:78287193-78289975			yes
chr22	23892495	23895273	2778	chr22:23892495-23895273		yes	yes
chr12	132816699	132819451	2752	chr12:132816699-132819451
chr21	34693641	34696387	2746	chr21:34693641-34696387		yes	yes
chrY	24385915	24388655	2740	chrY:24385915-24388655		yes	yes
chr17	1642095	1644833	2738	chr17:1642095-1644833			yes
chr10	18849056	18851781	2725	chr10:18849056-18851781		yes	yes
chr10	133972632	133975340	2708	chr10:133972632-133975340
chr3	195508347	195511051	2704	chr3:195508347-195511051
chr12	40105024	40107726	2702	chr12:40105024-40107726			yes
chr6	169713628	169716326	2698	chr6:169713628-169716326			yes
chr3	196759262	196761958	2696	chr3:196759262-196761958
chr6	170484358	170487053	2695	chr6:170484358-170487053			yes
chr19	16042194	16044889	2695	chr19:16042194-16044889			yes
chr3	195502132	195504825	2693	chr3:195502132-195504825			yes
chr15	45753559	45756247	2688	chr15:45753559-45756247			yes
chrX	154599196	154601874	2678	chrX:154599196-154601874			yes
chr16	65355119	65357764	2645	chr16:65355119-65357764			yes
chr7	132246548	132249180	2632	chr7:132246548-132249180			yes
chr7	9802450	9805061	2611	chr7:9802450-9805061			yes
chrX	1484126	1486732	2606	chrX:1484126-1486732			yes
chrY	1434126	1436732	2606	chrY:1434126-1436732			yes
chr2	242950268	242952862	2594	chr2:242950268-242952862
chr9	137356316	137358900	2584	chr9:137356316-137358900
chr17	78461643	78464222	2579	chr17:78461643-78464222			yes
chr12	132063972	132066546	2574	chr12:132063972-132066546			yes
chr4	12714940	12717510	2570	chr4:12714940-12717510			yes
chr6	155348412	155350969	2557	chr6:155348412-155350969			yes
chr8	144403558	144406111	2553	chr8:144403558-144406111			yes
chr1	56127753	56130295	2542	chr1:56127753-56130295			yes
chr15	23102271	23104810	2539	chr15:23102271-23104810		yes	yes
chr22	47010747	47013285	2538	chr22:47010747-47013285		yes
chr6	518841	521371	2530	chr6:518841-521371
chr2	240853379	240855893	2514	chr2:240853379-240855893			yes
chr6	31395192	31397701	2509	chr6:31395192-31397701			yes
chrY	6400734	6403214	2480	chrY:6400734-6403214
chr22	50458643	50461122	2479	chr22:50458643-50461122		yes
chr10	134890963	134893437	2474	chr10:134890963-134893437
chr4	149413790	149416261	2471	chr4:149413790-149416261			yes
chr17	13370465	13372932	2467	chr17:13370465-13372932			yes
chr22	47399270	47401735	2465	chr22:47399270-47401735		yes	yes
chr7	699917	702379	2462	chr7:699917-702379
chr8	940277	942736	2459	chr8:940277-942736
chr1	228256716	228259169	2453	chr1:228256716-228259169			yes
chr7	157674571	157677014	2443	chr7:157674571-157677014			yes
chr21	47802436	47804879	2443	chr21:47802436-47804879		yes	yes
chr4	7387455	7389895	2440	chr4:7387455-7389895			yes
chr6	1318897	1321337	2440	chr6:1318897-1321337			yes
chr8	1058361	1060799	2438	chr8:1058361-1060799			yes
chr8	145604629	145607064	2435	chr8:145604629-145607064
chr2	242788716	242791141	2425	chr2:242788716-242791141
chr3	185171550	185173975	2425	chr3:185171550-185173975			yes
chr3	197405108	197407533	2425	chr3:197405108-197407533
chr10	48321112	48323531	2419	chr10:48321112-48323531			yes
chr12	124951443	124953859	2416	chr12:124951443-124953859			yes
chr11	400643	403056	2413	chr11:400643-403056			yes
chr13	52347999	52350411	2412	chr13:52347999-52350411			yes
chr17	16369	18778	2409	chr17:16369-18778		yes	yes
chr4	88535334	88537741	2407	chr4:88535334-88537741			yes
chrX	70959415	70961820	2405	chrX:70959415-70961820			yes
chr2	1008136	1010540	2404	chr2:1008136-1010540
chrX	3912815	3915210	2395	chrX:3912815-3915210			yes
chr15	79729510	79731900	2390	chr15:79729510-79731900			yes
chr9	141121601	141123987	2386	chr9:141121601-141123987
chr3	56547741	56550121	2380	chr3:56547741-56550121			yes
chr2	232705605	232707978	2373	chr2:232705605-232707978			yes
chr9	91673020	91675382	2362	chr9:91673020-91675382			yes
chr18	77378412	77380774	2362	chr18:77378412-77380774
chr1	53564843	53567202	2359	chr1:53564843-53567202			yes
chr2	1535263	1537621	2358	chr2:1535263-1537621
chr12	123994847	123997205	2358	chr12:123994847-123997205			yes
chr14	106035215	106037573	2358	chr14:106035215-106037573			yes
chr14	106155342	106157697	2355	chr14:106155342-106157697			yes
chr7	99188890	99191234	2344	chr7:99188890-99191234			yes
chr17	514784	517124	2340	chr17:514784-517124			yes
chr2	2007681	2010017	2336	chr2:2007681-2010017			yes
chr16	88312400	88314735	2335	chr16:88312400-88314735
chr16	90234889	90237214	2325	chr16:90234889-90237214
chr7	155126101	155128425	2324	chr7:155126101-155128425
chr9	137650939	137653260	2321	chr9:137650939-137653260			yes
chr15	83897797	83900115	2318	chr15:83897797-83900115			yes
chr7	157850809	157853119	2310	chr7:157850809-157853119
chr2	242704674	242706982	2308	chr2:242704674-242706982			yes
chr8	54859602	54861909	2307	chr8:54859602-54861909		yes	yes
chr8	130507818	130510125	2307	chr8:130507818-130510125			yes
chrX	213315	215622	2307	chrX:213315-215622			yes
chrY	163315	165622	2307	chrY:163315-165622		yes	yes
chr3	133134642	133136937	2295	chr3:133134642-133136937			yes
chr14	102177997	102180288	2291	chr14:102177997-102180288			yes
chr2	1460214	1462501	2287	chr2:1460214-1462501			yes
chr10	59230241	59232521	2280	chr10:59230241-59232521			yes
chr4	39814254	39816529	2275	chr4:39814254-39816529			yes
chr4	190154408	190156681	2273	chr4:190154408-190156681			yes
chr2	35040540	35042806	2266	chr2:35040540-35042806			yes
chr7	141743749	141746012	2263	chr7:141743749-141746012			yes
chr8	5969359	5971613	2254	chr8:5969359-5971613			yes
chr19	3173740	3175990	2250	chr19:3173740-3175990			yes
chr15	92292212	92294460	2248	chr15:92292212-92294460		yes	yes
chr17	48100518	48102762	2244	chr17:48100518-48102762			yes
chr8	1298290	1300527	2237	chr8:1298290-1300527
chr18	77309912	77312149	2237	chr18:77309912-77312149
chr9	139996280	139998515	2235	chr9:139996280-139998515			yes
chr3	197116184	197118418	2234	chr3:197116184-197118418
chr11	60867052	60869286	2234	chr11:60867052-60869286			yes
chr6	169014218	169016449	2231	chr6:169014218-169016449		yes	yes
chr18	77233477	77235706	2229	chr18:77233477-77235706
chr9	139474420	139476647	2227	chr9:139474420-139476647			yes
chr19	198266	200492	2226	chr19:198266-200492		yes
chr4	190228543	190230768	2225	chr4:190228543-190230768
chr14	86312912	86315129	2217	chr14:86312912-86315129			yes
chr16	49660428	49662641	2213	chr16:49660428-49662641		yes	yes
chr2	239393630	239395840	2210	chr2:239393630-239395840			yes
chr3	38201808	38204017	2209	chr3:38201808-38204017		yes	yes
chr3	184470646	184472853	2207	chr3:184470646-184472853			yes
chr22	43890941	43893148	2207	chr22:43890941-43893148			yes
chr8	145849858	145852063	2205	chr8:145849858-145852063
chr22	44508542	44510744	2202	chr22:44508542-44510744			yes
chr2	232694389	232696589	2200	chr2:232694389-232696589			yes
chrX	114637502	114639700	2198	chrX:114637502-114639700			yes
chr2	111980748	111982941	2193	chr2:111980748-111982941
chr7	45117816	45120000	2184	chr7:45117816-45120000
chr4	709089	711272	2183	chr4:709089-711272			yes
chr6	168961123	168963305	2182	chr6:168961123-168963305
chr2	29227217	29229391	2174	chr2:29227217-29229391			yes
chr1	6166830	6169003	2173	chr1:6166830-6169003			yes
chrY	13221715	13223885	2170	chrY:13221715-13223885			yes
chr7	1311685	1313851	2166	chr7:1311685-1313851			yes
chr20	20336869	20339032	2163	chr20:20336869-20339032
chr19	3528604	3530765	2161	chr19:3528604-3530765			yes
chr7	15569140	15571300	2160	chr7:15569140-15571300			yes
chr21	18343642	18345800	2158	chr21:18343642-18345800			yes
chr22	34863825	34865979	2154	chr22:34863825-34865979			yes
chrX	302953	305107	2154	chrX:302953-305107
chrY	252953	255107	2154	chrY:252953-255107
chr15	100466576	100468726	2150	chr15:100466576-100468726			yes
chr16	953296	955444	2148	chr16:953296-955444			yes
chr7	69960414	69962561	2147	chr7:69960414-69962561		yes	yes
chr9	47186348	47188493	2145	chr9:47186348-47188493		yes	yes
chr12	127607859	127610001	2142	chr12:127607859-127610001			yes
chr8	10768626	10770767	2141	chr8:10768626-10770767		yes	yes
chr11	131134785	131136923	2138	chr11:131134785-131136923			yes
chr12	76514310	76516445	2135	chr12:76514310-76516445			yes
chr20	62763182	62765317	2135	chr20:62763182-62765317
chr1	246551087	246553219	2132	chr1:246551087-246553219			yes
chr7	141741615	141743746	2131	chr7:141741615-141743746			yes
chrX	114040043	114042174	2131	chrX:114040043-114042174			yes
chrX	739860	741988	2128	chrX:739860-741988			yes
chrY	689860	691988	2128	chrY:689860-691988			yes
chr13	20966433	20968553	2120	chr13:20966433-20968553			yes
chr19	56746314	56748433	2119	chr19:56746314-56748433			yes
chr19	15997863	15999981	2118	chr19:15997863-15999981			yes
chr5	83517	85634	2117	chr5:83517-85634		yes	yes
chrX	899350	901466	2116	chrX:899350-901466			yes
chrY	849350	851466	2116	chrY:849350-851466			yes
chr10	134365514	134367628	2114	chr10:134365514-134367628
chr6	170803936	170806039	2103	chr6:170803936-170806039			yes
chr19	30390055	30392158	2103	chr19:30390055-30392158			yes
chr10	18859304	18861401	2097	chr10:18859304-18861401		yes	yes
chr19	442117	444211	2094	chr19:442117-444211			yes
chr12	133471539	133473632	2093	chr12:133471539-133473632			yes
chrX	139493410	139495502	2092	chrX:139493410-139495502			yes
chr6	2200672	2202758	2086	chr6:2200672-2202758
chr8	144247970	144250055	2085	chr8:144247970-144250055			yes
chr19	35788022	35790104	2082	chr19:35788022-35790104			yes
chr12	110071952	110074033	2081	chr12:110071952-110074033			yes
chr10	367404	369483	2079	chr10:367404-369483
chr9	109788607	109790685	2078	chr9:109788607-109790685			yes
chr18	74104760	74106830	2070	chr18:74104760-74106830			yes
chr12	118230531	118232595	2064	chr12:118230531-118232595			yes
chr4	187353415	187355474	2059	chr4:187353415-187355474
chr1	246395709	246397765	2056	chr1:246395709-246397765
chr8	63123344	63125399	2055	chr8:63123344-63125399			yes
chr7	35083824	35085877	2053	chr7:35083824-35085877			yes
chr12	125893998	125896048	2050	chr12:125893998-125896048			yes
chr1	1530207	1532256	2049	chr1:1530207-1532256			yes
chr2	194912963	194915012	2049	chr2:194912963-194915012			yes
chr1	2211989	2214036	2047	chr1:2211989-2214036
chrX	124411880	124413921	2041	chrX:124411880-124413921			yes
chr6	170379921	170381958	2037	chr6:170379921-170381958			yes
chr8	140763875	140765910	2035	chr8:140763875-140765910			yes
chr2	18476606	18478635	2029	chr2:18476606-18478635			yes
chr18	55796847	55798874	2027	chr18:55796847-55798874
chr11	71232213	71234239	2026	chr11:71232213-71234239
chr2	232701329	232703354	2025	chr2:232701329-232703354			yes
chr17	91942	93962	2020	chr17:91942-93962		yes
chr16	89645777	89647792	2015	chr16:89645777-89647792			yes
chr19	51001517	51003532	2015	chr19:51001517-51003532			yes
chr1	53562825	53564839	2014	chr1:53562825-53564839
chr2	74556692	74558705	2013	chr2:74556692-74558705			yes
chr13	114903615	114905626	2011	chr13:114903615-114905626			yes
chr18	60865236	60867247	2011	chr18:60865236-60867247			yes
chr5	52206592	52208601	2009	chr5:52206592-52208601			yes
chr11	64361891	64363898	2007	chr11:64361891-64363898			yes
chr16	57602156	57604160	2004	chr16:57602156-57604160			yes
chr2	1537624	1539627	2003	chr2:1537624-1539627
chr2	240202777	240204776	1999	chr2:240202777-240204776			yes
chr12	132633390	132635389	1999	chr12:132633390-132635389
chr19	15787034	15789030	1996	chr19:15787034-15789030			yes
chr16	88310402	88312397	1995	chr16:88310402-88312397
chr4	103329296	103331290	1994	chr4:103329296-103331290			yes
chr16	73280721	73282715	1994	chr16:73280721-73282715			yes
chr8	253602	255594	1992	chr8:253602-255594			yes
chr4	135510385	135512369	1984	chr4:135510385-135512369			yes
chr7	155199570	155201549	1979	chr7:155199570-155201549			yes
chr20	62238341	62240319	1978	chr20:62238341-62240319		yes
chr21	42845753	42847731	1978	chr21:42845753-42847731			yes
chr11	1571618	1573592	1974	chr11:1571618-1573592			yes
chrY	19436662	19438636	1974	chrY:19436662-19438636			yes
chr17	26843281	26845251	1970	chr17:26843281-26845251
chr12	89094145	89096114	1969	chr12:89094145-89096114			yes
chr7	155946783	155948746	1963	chr7:155946783-155948746			yes
chr4	12109451	12111411	1960	chr4:12109451-12111411			yes
chr4	141208087	141210047	1960	chr4:141208087-141210047			yes
chr8	1509794	1511754	1960	chr8:1509794-1511754
chr16	83951847	83953806	1959	chr16:83951847-83953806			yes
chr7	149526288	149528245	1957	chr7:149526288-149528245			yes
chr2	126650391	126652347	1956	chr2:126650391-126652347			yes
chr9	96433473	96435427	1954	chr9:96433473-96435427			yes
chr2	1224920	1226870	1950	chr2:1224920-1226870
chr6	170775002	170776950	1948	chr6:170775002-170776950			yes
chr14	106028992	106030930	1938	chr14:106028992-106030930			yes
chr1	202173274	202175209	1935	chr1:202173274-202175209			yes
chr2	102146095	102148030	1935	chr2:102146095-102148030			yes
chrX	1227282	1229214	1932	chrX:1227282-1229214			yes
chrY	1177282	1179214	1932	chrY:1177282-1179214			yes
chr3	195513387	195515315	1928	chr3:195513387-195515315
chrX	139805182	139807108	1926	chrX:139805182-139807108			yes
chr4	159026994	159028919	1925	chr4:159026994-159028919			yes
chr12	132953375	132955297	1922	chr12:132953375-132955297			yes
chr2	238120226	238122144	1918	chr2:238120226-238122144			yes
chr4	190756800	190758718	1918	chr4:190756800-190758718			yes
chr11	95365892	95367805	1913	chr11:95365892-95367805			yes
chr19	3309498	3311405	1907	chr19:3309498-3311405			yes
chr14	66284125	66286029	1904	chr14:66284125-66286029			yes
chr19	7906855	7908756	1901	chr19:7906855-7908756		yes	yes
chrX	4360812	4362710	1898	chrX:4360812-4362710			yes
chr7	122852517	122854410	1893	chr7:122852517-122854410			yes
chr8	139816927	139818817	1890	chr8:139816927-139818817			yes
chr4	184771875	184773763	1888	chr4:184771875-184773763			yes
chr17	60869794	60871681	1887	chr17:60869794-60871681			yes
chr10	133765582	133767465	1883	chr10:133765582-133767465
chr9	140735403	140737285	1882	chr9:140735403-140737285			yes
chr2	36180767	36182646	1879	chr2:36180767-36182646			yes
chr5	552233	554112	1879	chr5:552233-554112
chr17	13685726	13687605	1879	chr17:13685726-13687605		yes	yes
chr20	59847749	59849628	1879	chr20:59847749-59849628
chrX	2130853	2132726	1873	chrX:2130853-2132726			yes
chrY	2080853	2082726	1873	chrY:2080853-2082726			yes
chr9	44740365	44742237	1872	chr9:44740365-44742237			yes
chr13	113765631	113767499	1868	chr13:113765631-113767499
chr6	168340673	168342538	1865	chr6:168340673-168342538
chr6	62663835	62665699	1864	chr6:62663835-62665699			yes
chr3	82965196	82967059	1863	chr3:82965196-82967059		yes	yes
chr7	2354450	2356313	1863	chr7:2354450-2356313			yes
chrX	8989549	8991407	1858	chrX:8989549-8991407			yes
chr7	158573490	158575346	1856	chr7:158573490-158575346			yes
chr21	44048469	44050325	1856	chr21:44048469-44050325			yes
chr12	132619116	132620970	1854	chr12:132619116-132620970
chr18	59637232	59639086	1854	chr18:59637232-59639086			yes
chr9	91286469	91288321	1852	chr9:91286469-91288321			yes
chr1	7628055	7629904	1849	chr1:7628055-7629904			yes
chr13	114771166	114773015	1849	chr13:114771166-114773015			yes
chrX	529609	531458	1849	chrX:529609-531458			yes
chrY	479609	481458	1849	chrY:479609-481458			yes
chr2	133151232	133153080	1848	chr2:133151232-133153080
chr8	624927	626775	1848	chr8:624927-626775			yes
chr14	102189849	102191697	1848	chr14:102189849-102191697			yes
chr18	46036576	46038424	1848	chr18:46036576-46038424		yes	yes
chr12	113887819	113889666	1847	chr12:113887819-113889666			yes
chr6	7272122	7273962	1840	chr6:7272122-7273962			yes
chrX	487812	489650	1838	chrX:487812-489650			yes
chrY	437812	439650	1838	chrY:437812-439650			yes
chr17	79498068	79499905	1837	chr17:79498068-79499905			yes
chr10	133455525	133457358	1833	chr10:133455525-133457358			yes
chr12	66461628	66463460	1832	chr12:66461628-66463460			yes
chr21	47054914	47056745	1831	chr21:47054914-47056745		yes	yes
chr4	138088498	138090327	1829	chr4:138088498-138090327			yes
chr1	6234397	6236223	1826	chr1:6234397-6236223			yes
chr1	201178492	201180316	1824	chr1:201178492-201180316
chrX	116558002	116559826	1824	chrX:116558002-116559826			yes
chr5	79987679	79989501	1822	chr5:79987679-79989501			yes
chr9	135252379	135254200	1821	chr9:135252379-135254200			yes
chr4	40295661	40297481	1820	chr4:40295661-40297481	yes		yes
chr14	106131275	106133095	1820	chr14:106131275-106133095			yes
chr14	36417232	36419050	1818	chr14:36417232-36419050
chr4	141700780	141702597	1817	chr4:141700780-141702597			yes
chr19	14759715	14761532	1817	chr19:14759715-14761532			yes
chr5	14634101	14635917	1816	chr5:14634101-14635917			yes
chr8	144204875	144206690	1815	chr8:144204875-144206690			yes
chr10	18857374	18859189	1815	chr10:18857374-18859189		yes	yes
chr3	133132824	133134638	1814	chr3:133132824-133134638			yes
chr6	169596661	169598472	1811	chr6:169596661-169598472			yes
chr11	2312203	2314012	1809	chr11:2312203-2314012			yes
chrX	94393738	94395547	1809	chrX:94393738-94395547			yes
chr12	129572370	129574176	1806	chr12:129572370-129574176
chr17	80105425	80107228	1803	chr17:80105425-80107228			yes
chr2	44096031	44097830	1799	chr2:44096031-44097830
chr16	57762684	57764483	1799	chr16:57762684-57764483			yes
chrX	337059	338857	1798	chrX:337059-338857
chrY	287059	288857	1798	chrY:287059-288857
chr7	132331374	132333169	1795	chr7:132331374-132333169			yes
chr1	76350994	76352788	1794	chr1:76350994-76352788			yes
chr2	242948473	242950265	1792	chr2:242948473-242950265
chr3	197730425	197732217	1792	chr3:197730425-197732217			yes
chr3	183674161	183675951	1790	chr3:183674161-183675951
chr7	158233156	158234945	1789	chr7:158233156-158234945			yes
chr10	125013745	125015534	1789	chr10:125013745-125015534			yes
chr14	26335478	26337267	1789	chr14:26335478-26337267			yes
chr2	33140923	33142711	1788	chr2:33140923-33142711			yes
chr7	156774811	156776599	1788	chr7:156774811-156776599			yes
chr10	129058813	129060600	1787	chr10:129058813-129060600			yes
chr6	170707700	170709485	1785	chr6:170707700-170709485			yes
chr14	100633449	100635234	1785	chr14:100633449-100635234			yes
chr14	104895986	104897770	1784	chr14:104895986-104897770
chr2	237265423	237267205	1782	chr2:237265423-237267205			yes
chr3	111551480	111553262	1782	chr3:111551480-111553262			yes
chr19	428713	430494	1781	chr19:428713-430494
chr19	1033566	1035347	1781	chr19:1033566-1035347		yes
chr11	126319875	126321655	1780	chr11:126319875-126321655			yes
chr4	189894722	189896499	1777	chr4:189894722-189896499			yes
chr17	78721690	78723466	1776	chr17:78721690-78723466
chr8	139754136	139755904	1768	chr8:139754136-139755904			yes
chr16	10592014	10593782	1768	chr16:10592014-10593782			yes
chr10	49883174	49884941	1767	chr10:49883174-49884941			yes
chr16	89077394	89079157	1763	chr16:89077394-89079157			yes
chr3	195511334	195513096	1762	chr3:195511334-195513096
chr8	16564199	16565959	1760	chr8:16564199-16565959			yes
chr11	119954787	119956547	1760	chr11:119954787-119956547
chrX	1706427	1708182	1755	chrX:1706427-1708182			yes
chrY	1656427	1658182	1755	chrY:1656427-1658182			yes
chr14	89827042	89828796	1754	chr14:89827042-89828796			yes
chr17	75754984	75756738	1754	chr17:75754984-75756738			yes
chr13	109945595	109947348	1753	chr13:109945595-109947348			yes
chr5	10346046	10347797	1751	chr5:10346046-10347797			yes
chr4	163373148	163374896	1748	chr4:163373148-163374896			yes
chr21	44755781	44757527	1746	chr21:44755781-44757527			yes
chrX	2182988	2184734	1746	chrX:2182988-2184734
chrY	2132988	2134734	1746	chrY:2132988-2134734
chr17	12345576	12347321	1745	chr17:12345576-12347321			yes
chr11	37369205	37370949	1744	chr11:37369205-37370949			yes
chr4	183754084	183755827	1743	chr4:183754084-183755827			yes
chr8	143884639	143886381	1742	chr8:143884639-143886381
chr2	241096990	241098731	1741	chr2:241096990-241098731			yes
chr14	103385589	103387330	1741	chr14:103385589-103387330			yes
chr10	134878804	134880543	1739	chr10:134878804-134880543			yes
chr11	9726468	9728207	1739	chr11:9726468-9728207			yes
chr16	57739219	57740958	1739	chr16:57739219-57740958			yes
chr20	30573301	30575036	1735	chr20:30573301-30575036			yes
chr1	3641855	3643588	1733	chr1:3641855-3643588			yes
chr18	74135324	74137056	1732	chr18:74135324-74137056
chr8	1528747	1530478	1731	chr8:1528747-1530478			yes
chr18	76798514	76800245	1731	chr18:76798514-76800245			yes
chr8	1332408	1334132	1724	chr8:1332408-1334132
chr21	47467134	47468858	1724	chr21:47467134-47468858			yes
chr7	76626670	76628392	1722	chr7:76626670-76628392			yes
chr7	157557510	157559232	1722	chr7:157557510-157559232			yes
chr15	30241055	30242777	1722	chr15:30241055-30242777			yes
chr2	239778637	239780358	1721	chr2:239778637-239780358			yes
chr4	177139129	177140847	1718	chr4:177139129-177140847			yes
chr5	1289405	1291122	1717	chr5:1289405-1291122
chr2	33091588	33093304	1716	chr2:33091588-33093304			yes
chr14	95355730	95357446	1716	chr14:95355730-95357446			yes
chr2	239675659	239677374	1715	chr2:239675659-239677374			yes
chr4	14923746	14925460	1714	chr4:14923746-14925460			yes
chr10	94134984	94136697	1713	chr10:94134984-94136697			yes
chr2	115591354	115593065	1711	chr2:115591354-115593065			yes
chr13	111992432	111994143	1711	chr13:111992432-111994143
chr13	72308129	72309838	1709	chr13:72308129-72309838			yes
chr8	143582615	143584322	1707	chr8:143582615-143584322			yes
chr22	43894884	43896591	1707	chr22:43894884-43896591			yes
chr20	16238294	16240000	1706	chr20:16238294-16240000			yes
chr17	75557262	75558965	1703	chr17:75557262-75558965
chr11	69967246	69968948	1702	chr11:69967246-69968948		yes	yes
chr5	68260423	68262123	1700	chr5:68260423-68262123			yes
chr16	29208143	29209842	1699	chr16:29208143-29209842			yes
chr7	151538309	151540005	1696	chr7:151538309-151540005			yes
chr21	43249158	43250853	1695	chr21:43249158-43250853			yes
chrX	586085	587778	1693	chrX:586085-587778			yes
chrY	536085	537778	1693	chrY:536085-537778			yes
chr1	228255021	228256712	1691	chr1:228255021-228256712			yes
chr3	194830047	194831738	1691	chr3:194830047-194831738			yes
chrX	1882442	1884133	1691	chrX:1882442-1884133			yes
chrY	1832442	1834133	1691	chrY:1832442-1834133			yes
chr7	106271155	106272845	1690	chr7:106271155-106272845			yes
chr7	981904	983593	1689	chr7:981904-983593			yes
chr13	113665679	113667368	1689	chr13:113665679-113667368
chr7	944834	946521	1687	chr7:944834-946521			yes
chr2	133027768	133029454	1686	chr2:133027768-133029454			yes
chr3	195498988	195500672	1684	chr3:195498988-195500672
chr14	106159809	106161493	1684	chr14:106159809-106161493			yes
chr16	86006116	86007800	1684	chr16:86006116-86007800
chr1	54097549	54099232	1683	chr1:54097549-54099232			yes
chr2	123031482	123033164	1682	chr2:123031482-123033164			yes
chr16	88196546	88198228	1682	chr16:88196546-88198228			yes
chr5	116876915	116878596	1681	chr5:116876915-116878596			yes
chr21	45829314	45830995	1681	chr21:45829314-45830995			yes
chr8	42308645	42310325	1680	chr8:42308645-42310325			yes
chr12	132875791	132877470	1679	chr12:132875791-132877470			yes
chr2	238451230	238452903	1673	chr2:238451230-238452903			yes
chr7	2030335	2032007	1672	chr7:2030335-2032007
chr15	73668720	73670392	1672	chr15:73668720-73670392			yes
chr17	670590	672262	1672	chr17:670590-672262			yes
chr6	165344263	165345929	1666	chr6:165344263-165345929			yes
chr10	5411754	5413420	1666	chr10:5411754-5413420			yes
chr7	157273966	157275631	1665	chr7:157273966-157275631			yes
chr7	57503957	57505621	1664	chr7:57503957-57505621			yes
chrX	1627395	1629057	1662	chrX:1627395-1629057			yes
chrY	1577395	1579057	1662	chrY:1577395-1579057			yes
chr9	39444674	39446333	1659	chr9:39444674-39446333
chr9	40772272	40773931	1659	chr9:40772272-40773931
chr9	41589693	41591352	1659	chr9:41589693-41591352
chr2	205900767	205902425	1658	chr2:205900767-205902425			yes
chr20	62122772	62124430	1658	chr20:62122772-62124430		yes	yes
chr1	45260574	45262228	1654	chr1:45260574-45262228			yes
chr3	168562749	168564402	1653	chr3:168562749-168564402			yes
chr9	106782456	106784109	1653	chr9:106782456-106784109			yes
chr20	20335213	20336866	1653	chr20:20335213-20336866			yes
chr6	87837436	87839085	1649	chr6:87837436-87839085			yes
chr10	79230649	79232298	1649	chr10:79230649-79232298			yes
chr22	18715496	18717144	1648	chr22:18715496-18717144			yes
chr2	3334308	3335955	1647	chr2:3334308-3335955
chr8	143303427	143305073	1646	chr8:143303427-143305073			yes
chr4	1515789	1517432	1643	chr4:1515789-1517432			yes
chr10	134092988	134094630	1642	chr10:134092988-134094630			yes
chrX	422032	423674	1642	chrX:422032-423674			yes
chrY	372032	373674	1642	chrY:372032-373674			yes
chr10	64129539	64131180	1641	chr10:64129539-64131180			yes
chr18	27174695	27176336	1641	chr18:27174695-27176336		yes	yes
chr16	89045902	89047540	1638	chr16:89045902-89047540			yes
chr19	49669565	49671203	1638	chr19:49669565-49671203			yes
chr21	43233932	43235570	1638	chr21:43233932-43235570
chr6	167800210	167801845	1635	chr6:167800210-167801845			yes
chrY	14232239	14233874	1635	chrY:14232239-14233874			yes
chr3	185842936	185844570	1634	chr3:185842936-185844570			yes
chr20	59839186	59840819	1633	chr20:59839186-59840819			yes
chr1	44370301	44371933	1632	chr1:44370301-44371933			yes
chr2	44084852	44086484	1632	chr2:44084852-44086484
chr16	90182939	90184569	1630	chr16:90182939-90184569
chr8	120509861	120511490	1629	chr8:120509861-120511490			yes
chr22	50295057	50296684	1627	chr22:50295057-50296684			yes
chr12	121365087	121366713	1626	chr12:121365087-121366713		yes	yes
chr2	195327846	195329471	1625	chr2:195327846-195329471			yes
chr2	241862818	241864443	1625	chr2:241862818-241864443			yes
chr10	132779179	132780803	1624	chr10:132779179-132780803			yes
chr10	134386428	134388052	1624	chr10:134386428-134388052			yes
chr13	114964091	114965714	1623	chr13:114964091-114965714		yes
chrX	33026881	33028504	1623	chrX:33026881-33028504			yes
chr2	133249557	133251179	1622	chr2:133249557-133251179			yes
chr4	181486988	181488608	1620	chr4:181486988-181488608			yes
chr17	545479	547099	1620	chr17:545479-547099
chr21	47612373	47613993	1620	chr21:47612373-47613993			yes
chr6	169618028	169619647	1619	chr6:169618028-169619647			yes
chr11	356441	358060	1619	chr11:356441-358060			yes
chr18	76197084	76198703	1619	chr18:76197084-76198703
chr18	77645708	77647326	1618	chr18:77645708-77647326			yes
chr19	56361482	56363100	1618	chr19:56361482-56363100
chr6	141001857	141003474	1617	chr6:141001857-141003474			yes
chr12	129329262	129330873	1611	chr12:129329262-129330873
chr21	47217538	47219148	1610	chr21:47217538-47219148		yes	yes
chr2	930845	932454	1609	chr2:930845-932454			yes
chrX	905196	906805	1609	chrX:905196-906805			yes
chrY	855196	856805	1609	chrY:855196-856805			yes
chr1	246647171	246648779	1608	chr1:246647171-246648779
chr5	119383495	119385103	1608	chr5:119383495-119385103			yes
chr20	16168259	16169866	1607	chr20:16168259-16169866			yes
chr5	1869850	1871454	1604	chr5:1869850-1871454			yes
chr12	130575205	130576809	1604	chr12:130575205-130576809
chr10	1382259	1383862	1603	chr10:1382259-1383862
chr19	30002553	30004156	1603	chr19:30002553-30004156			yes
chrX	2029065	2030667	1602	chrX:2029065-2030667			yes
chrY	1979065	1980667	1602	chrY:1979065-1980667			yes
chr5	125499259	125500860	1601	chr5:125499259-125500860			yes
chrY	6403839	6405439	1600	chrY:6403839-6405439
chr5	88606162	88607758	1596	chr5:88606162-88607758			yes
chr7	1358696	1360291	1595	chr7:1358696-1360291			yes
chr15	75005554	75007149	1595	chr15:75005554-75007149			yes
chr14	83141104	83142697	1593	chr14:83141104-83142697			yes
chr15	98544510	98546101	1591	chr15:98544510-98546101			yes
chr1	1865466	1867056	1590	chr1:1865466-1867056			yes
chr10	18855697	18857287	1590	chr10:18855697-18857287		yes	yes
chr11	121887254	121888844	1590	chr11:121887254-121888844			yes
chr5	49940766	49942355	1589	chr5:49940766-49942355			yes
chr11	109098442	109100030	1588	chr11:109098442-109100030			yes
chr17	79398287	79399875	1588	chr17:79398287-79399875			yes
chr5	2209436	2211022	1586	chr5:2209436-2211022
chr7	155120196	155121780	1584	chr7:155120196-155121780			yes
chr18	75381645	75383228	1583	chr18:75381645-75383228			yes
chr2	1540394	1541975	1581	chr2:1540394-1541975
chr4	18613087	18614668	1581	chr4:18613087-18614668			yes
chr16	87220524	87222105	1581	chr16:87220524-87222105			yes
chr8	645477	647057	1580	chr8:645477-647057			yes
chr2	243024440	243026019	1579	chr2:243024440-243026019			yes
chr18	5306811	5308388	1577	chr18:5306811-5308388			yes
chr7	148640858	148642434	1576	chr7:148640858-148642434			yes
chr1	244438369	244439944	1575	chr1:244438369-244439944			yes
chr5	1929104	1930678	1574	chr5:1929104-1930678			yes
chr7	1633558	1635131	1573	chr7:1633558-1635131			yes
chr7	157488389	157489962	1573	chr7:157488389-157489962
chr12	112733797	112735370	1573	chr12:112733797-112735370			yes
chr8	142952838	142954410	1572	chr8:142952838-142954410			yes
chr18	61729298	61730870	1572	chr18:61729298-61730870		yes	yes
chr22	44133088	44134660	1572	chr22:44133088-44134660			yes
chr9	140345207	140346778	1571	chr9:140345207-140346778			yes
chr20	37091603	37093174	1571	chr20:37091603-37093174			yes
chr15	69675442	69677012	1570	chr15:69675442-69677012
chr7	36554570	36556138	1568	chr7:36554570-36556138			yes
chr18	77679455	77681022	1567	chr18:77679455-77681022			yes
chr1	248837980	248839546	1566	chr1:248837980-248839546			yes
chr14	105320435	105322001	1566	chr14:105320435-105322001			yes
chr18	14640656	14642220	1564	chr18:14640656-14642220			yes
chr12	14331865	14333428	1563	chr12:14331865-14333428			yes
chr13	114561120	114562683	1563	chr13:114561120-114562683			yes
chr4	102669797	102671358	1561	chr4:102669797-102671358			yes
chr7	157524127	157525687	1560	chr7:157524127-157525687
chr14	104669962	104671522	1560	chr14:104669962-104671522			yes
chr8	121931360	121932919	1559	chr8:121931360-121932919			yes
chr19	394525	396083	1558	chr19:394525-396083			yes
chr9	45128339	45129896	1557	chr9:45128339-45129896			yes
chr17	75480195	75481751	1556	chr17:75480195-75481751			yes
chrX	1259631	1261187	1556	chrX:1259631-1261187			yes
chrY	1209631	1211187	1556	chrY:1209631-1211187			yes
chr2	13501751	13503305	1554	chr2:13501751-13503305			yes
chr4	6512930	6514484	1554	chr4:6512930-6514484			yes
chr2	242806785	242808337	1552	chr2:242806785-242808337			yes
chr14	45385281	45386833	1552	chr14:45385281-45386833			yes
chr1	41992554	41994104	1550	chr1:41992554-41994104			yes
chr5	86582571	86584121	1550	chr5:86582571-86584121			yes
chr16	1422739	1424288	1549	chr16:1422739-1424288
chr7	158247840	158249387	1547	chr7:158247840-158249387
chr11	134609394	134610941	1547	chr11:134609394-134610941			yes
chr16	908483	910029	1546	chr16:908483-910029			yes
chrX	124406949	124408494	1545	chrX:124406949-124408494			yes
chr19	11535119	11536663	1544	chr19:11535119-11536663			yes
chr2	18936172	18937714	1542	chr2:18936172-18937714			yes
chr2	71995899	71997441	1542	chr2:71995899-71997441			yes
chr20	61072574	61074116	1542	chr20:61072574-61074116		yes	yes
chr3	195825649	195827189	1540	chr3:195825649-195827189			yes
chr5	1464584	1466124	1540	chr5:1464584-1466124			yes
chr7	103021016	103022553	1537	chr7:103021016-103022553			yes
chr8	138248751	138250286	1535	chr8:138248751-138250286			yes
chr2	225782968	225784502	1534	chr2:225782968-225784502			yes
chr3	195506811	195508344	1533	chr3:195506811-195508344
chr11	1118175	1119708	1533	chr11:1118175-1119708			yes
chr16	26824115	26825648	1533	chr16:26824115-26825648		yes	yes
chr2	90294574	90296106	1532	chr2:90294574-90296106			yes
chr15	90051136	90052668	1532	chr15:90051136-90052668			yes
chr9	140674453	140675984	1531	chr9:140674453-140675984			yes
chr9	95566073	95567602	1529	chr9:95566073-95567602			yes
chr13	110904735	110906264	1529	chr13:110904735-110906264			yes
chr20	61084385	61085913	1528	chr20:61084385-61085913		yes	yes
chr21	43712641	43714167	1526	chr21:43712641-43714167		yes	yes
chr3	129088297	129089822	1525	chr3:129088297-129089822			yes
chr5	6447288	6448813	1525	chr5:6447288-6448813			yes
chr4	3600107	3601631	1524	chr4:3600107-3601631			yes
chr4	12667681	12669204	1523	chr4:12667681-12669204			yes
chr4	108228452	108229974	1522	chr4:108228452-108229974			yes
chr16	88446416	88447937	1521	chr16:88446416-88447937			yes
chr19	4035422	4036943	1521	chr19:4035422-4036943			yes
chrX	54940315	54941836	1521	chrX:54940315-54941836		yes	yes
chr11	25671598	25673118	1520	chr11:25671598-25673118			yes
chr5	11310951	11312470	1519	chr5:11310951-11312470			yes
chr20	61970613	61972131	1518	chr20:61970613-61972131		yes	yes
chr8	102635470	102636987	1517	chr8:102635470-102636987			yes
chr20	60494940	60496457	1517	chr20:60494940-60496457
chr12	132889608	132891124	1516	chr12:132889608-132891124			yes
chr17	75845606	75847122	1516	chr17:75845606-75847122			yes
chr4	58722196	58723711	1515	chr4:58722196-58723711			yes
chr11	114502773	114504287	1514	chr11:114502773-114504287			yes
chr2	232692169	232693682	1513	chr2:232692169-232693682			yes
chr22	35738634	35740146	1512	chr22:35738634-35740146			yes
chr11	1092233	1093744	1511	chr11:1092233-1093744			yes
chr13	78277963	78279474	1511	chr13:78277963-78279474			yes
chr22	22640594	22642105	1511	chr22:22640594-22642105			yes
chr12	131067879	131069389	1510	chr12:131067879-131069389			yes
chr19	5043074	5044584	1510	chr19:5043074-5044584			yes
chr3	188502021	188503530	1509	chr3:188502021-188503530			yes
chr4	190566423	190567932	1509	chr4:190566423-190567932
chr10	522959	524468	1509	chr10:522959-524468			yes
chr15	70741351	70742860	1509	chr15:70741351-70742860			yes
chr19	465786	467295	1509	chr19:465786-467295			yes
chr8	143363785	143365293	1508	chr8:143363785-143365293
chr11	70040113	70041621	1508	chr11:70040113-70041621			yes
chr4	7132356	7133863	1507	chr4:7132356-7133863			yes
chr13	30065105	30066611	1506	chr13:30065105-30066611			yes
chr16	12474296	12475802	1506	chr16:12474296-12475802			yes
chr18	11803884	11805390	1506	chr18:11803884-11805390			yes
chr11	102895878	102897382	1504	chr11:102895878-102897382			yes
chr12	125574068	125575571	1503	chr12:125574068-125575571			yes
chr7	152610857	152612359	1502	chr7:152610857-152612359			yes
chr8	131061211	131062713	1502	chr8:131061211-131062713			yes
chr10	134676977	134678476	1499	chr10:134676977-134678476
chr12	133173854	133175353	1499	chr12:133173854-133175353			yes
chr13	24929750	24931249	1499	chr13:24929750-24931249			yes
chr14	70890664	70892162	1498	chr14:70890664-70892162			yes
chr17	6463758	6465256	1498	chr17:6463758-6465256			yes
chr13	75383846	75385343	1497	chr13:75383846-75385343			yes
chr10	134748712	134750208	1496	chr10:134748712-134750208
chr3	195607193	195608688	1495	chr3:195607193-195608688
chr19	30004160	30005655	1495	chr19:30004160-30005655			yes
chr8	143600853	143602347	1494	chr8:143600853-143602347			yes
chr1	225522498	225523991	1493	chr1:225522498-225523991			yes
chr16	29309098	29310590	1492	chr16:29309098-29310590			yes
chr19	33996547	33998039	1492	chr19:33996547-33998039		yes	yes
chrX	931210	932701	1491	chrX:931210-932701
chrX	114932736	114934227	1491	chrX:114932736-114934227			yes
chrY	881210	882701	1491	chrY:881210-882701
chr18	62212284	62213774	1490	chr18:62212284-62213774		yes	yes
chr1	91924751	91926239	1488	chr1:91924751-91926239			yes
chr18	76721831	76723319	1488	chr18:76721831-76723319			yes
chr21	42364574	42366062	1488	chr21:42364574-42366062		yes	yes
chr11	86018035	86019522	1487	chr11:86018035-86019522			yes
chr22	37467859	37469345	1486	chr22:37467859-37469345			yes
chr7	157877314	157878799	1485	chr7:157877314-157878799			yes
chr6	160072902	160074385	1483	chr6:160072902-160074385			yes
chr16	87771893	87773375	1482	chr16:87771893-87773375			yes
chr2	70661028	70662509	1481	chr2:70661028-70662509			yes
chr5	5815931	5817409	1478	chr5:5815931-5817409			yes
chr12	2828880	2830358	1478	chr12:2828880-2830358			yes
chr19	14325572	14327050	1478	chr19:14325572-14327050			yes
chr8	52512061	52513538	1477	chr8:52512061-52513538			yes
chr2	82413823	82415299	1476	chr2:82413823-82415299			yes
chr11	67436402	67437877	1475	chr11:67436402-67437877			yes
chr17	252689	254164	1475	chr17:252689-254164
chr17	79111427	79112902	1475	chr17:79111427-79112902			yes
chr3	15633341	15634815	1474	chr3:15633341-15634815			yes
chr5	154411531	154413005	1474	chr5:154411531-154413005			yes
chr11	78849583	78851057	1474	chr11:78849583-78851057			yes
chr19	51416554	51418028	1474	chr19:51416554-51418028			yes
chr2	230048494	230049967	1473	chr2:230048494-230049967			yes
chr8	144389160	144390633	1473	chr8:144389160-144390633
chr21	47052993	47054466	1473	chr21:47052993-47054466		yes	yes
chr7	155726583	155728055	1472	chr7:155726583-155728055			yes
chr2	1532934	1534404	1470	chr2:1532934-1534404
chr2	199713144	199714614	1470	chr2:199713144-199714614			yes
chr11	69871276	69872746	1470	chr11:69871276-69872746			yes
chr11	134360289	134361758	1469	chr11:134360289-134361758			yes
chr9	91985901	91987369	1468	chr9:91985901-91987369			yes
chr10	126195119	126196586	1467	chr10:126195119-126196586			yes
chr20	51039869	51041335	1466	chr20:51039869-51041335			yes
chrX	17791094	17792560	1466	chrX:17791094-17792560
chr20	60032408	60033873	1465	chr20:60032408-60033873			yes
chr8	3380916	3382380	1464	chr8:3380916-3382380			yes
chr19	2356736	2358200	1464	chr19:2356736-2358200			yes
chr17	71692023	71693485	1462	chr17:71692023-71693485			yes
chr4	662167	663627	1460	chr4:662167-663627			yes
chr3	197163617	197165076	1459	chr3:197163617-197165076
chr22	35996888	35998347	1459	chr22:35996888-35998347			yes
chr1	234233489	234234947	1458	chr1:234233489-234234947			yes
chr21	44054411	44055869	1458	chr21:44054411-44055869			yes
chr12	128725554	128727011	1457	chr12:128725554-128727011			yes
chrY	17322007	17323464	1457	chrY:17322007-17323464			yes
chr7	1454762	1456218	1456	chr7:1454762-1456218			yes
chr18	74970361	74971817	1456	chr18:74970361-74971817			yes
chr2	232688903	232690358	1455	chr2:232688903-232690358			yes
chr11	1913934	1915389	1455	chr11:1913934-1915389			yes
chr10	18854241	18855693	1452	chr10:18854241-18855693		yes	yes
chrY	10023384	10024836	1452	chrY:10023384-10024836			yes
chr12	117226398	117227849	1451	chr12:117226398-117227849			yes
chrX	2762460	2763911	1451	chrX:2762460-2763911			yes
chr2	1531413	1532863	1450	chr2:1531413-1532863
chr5	1196631	1198081	1450	chr5:1196631-1198081
chr8	139703398	139704848	1450	chr8:139703398-139704848			yes
chr12	128568479	128569929	1450	chr12:128568479-128569929			yes
chr22	43974440	43975890	1450	chr22:43974440-43975890
chr10	124440227	124441676	1449	chr10:124440227-124441676			yes
chr13	22544761	22546210	1449	chr13:22544761-22546210			yes
chr17	72723862	72725310	1448	chr17:72723862-72725310			yes
chr10	135104646	135106093	1447	chr10:135104646-135106093
chrX	53054030	53055477	1447	chrX:53054030-53055477			yes
chr3	11983606	11985052	1446	chr3:11983606-11985052			yes
chr4	64714371	64715817	1446	chr4:64714371-64715817			yes
chr8	94684194	94685640	1446	chr8:94684194-94685640
chrX	55636923	55638369	1446	chrX:55636923-55638369			yes
chrX	152647934	152649380	1446	chrX:152647934-152649380			yes
chr12	98382044	98383488	1444	chr12:98382044-98383488			yes
chr13	112628743	112630187	1444	chr13:112628743-112630187			yes
chr22	20149618	20151062	1444	chr22:20149618-20151062			yes
chrX	116048112	116049555	1443	chrX:116048112-116049555			yes
chr13	112669150	112670592	1442	chr13:112669150-112670592			yes
chr16	86894565	86896007	1442	chr16:86894565-86896007			yes
chr3	194350089	194351528	1439	chr3:194350089-194351528
chr2	117586941	117588379	1438	chr2:117586941-117588379			yes
chr2	229128376	229129813	1437	chr2:229128376-229129813			yes
chr5	4189810	4191247	1437	chr5:4189810-4191247			yes
chr12	131917458	131918895	1437	chr12:131917458-131918895			yes
chr3	75827389	75828825	1436	chr3:75827389-75828825
chr22	45433206	45434642	1436	chr22:45433206-45434642
chr17	80318077	80319512	1435	chr17:80318077-80319512
chr1	3501559	3502992	1433	chr1:3501559-3502992			yes
chr2	1529892	1531324	1432	chr2:1529892-1531324
chr2	160730187	160731619	1432	chr2:160730187-160731619			yes
chr8	143336614	143338046	1432	chr8:143336614-143338046			yes
chr18	53929237	53930668	1431	chr18:53929237-53930668			yes
chrY	7460101	7461532	1431	chrY:7460101-7461532			yes
chr1	80036954	80038384	1430	chr1:80036954-80038384			yes
chr2	242455819	242457249	1430	chr2:242455819-242457249			yes
chr5	163755269	163756699	1430	chr5:163755269-163756699			yes
chr7	102758	104188	1430	chr7:102758-104188		yes	yes
chr7	151009701	151011131	1430	chr7:151009701-151011131			yes
chr12	130870910	130872339	1429	chr12:130870910-130872339			yes
chr9	136968446	136969874	1428	chr9:136968446-136969874			yes
chr15	31802629	31804057	1428	chr15:31802629-31804057			yes
chr18	56900686	56902114	1428	chr18:56900686-56902114			yes
chrX	140876791	140878219	1428	chrX:140876791-140878219			yes
chr21	46856894	46858321	1427	chr21:46856894-46858321		yes	yes
chrX	37751669	37753096	1427	chrX:37751669-37753096			yes
chr2	232687474	232688900	1426	chr2:232687474-232688900			yes
chr4	174404060	174405485	1425	chr4:174404060-174405485			yes
chr4	186977771	186979196	1425	chr4:186977771-186979196			yes
chr2	193546747	193548171	1424	chr2:193546747-193548171			yes
chr4	71485904	71487328	1424	chr4:71485904-71487328			yes
chr15	20309508	20310932	1424	chr15:20309508-20310932			yes
chr17	28222057	28223480	1423	chr17:28222057-28223480		yes	yes
chr19	350647	352070	1423	chr19:350647-352070			yes
chrX	462416	463839	1423	chrX:462416-463839			yes
chrY	412416	413839	1423	chrY:412416-413839			yes
chr4	26215717	26217139	1422	chr4:26215717-26217139			yes
chr4	31817768	31819190	1422	chr4:31817768-31819190			yes
chr12	132110960	132112382	1422	chr12:132110960-132112382			yes
chr5	10638964	10640385	1421	chr5:10638964-10640385			yes
chr5	108688412	108689833	1421	chr5:108688412-108689833			yes
chr22	39959131	39960551	1420	chr22:39959131-39960551			yes
chr12	110099312	110100731	1419	chr12:110099312-110100731			yes
chr16	81610482	81611901	1419	chr16:81610482-81611901			yes
chr1	42010110	42011528	1418	chr1:42010110-42011528			yes
chr4	73265350	73266768	1418	chr4:73265350-73266768			yes
chrX	125911650	125913068	1418	chrX:125911650-125913068			yes
chr12	131016357	131017774	1417	chr12:131016357-131017774
chrX	5220383	5221800	1417	chrX:5220383-5221800			yes
chr19	33740540	33741956	1416	chr19:33740540-33741956			yes
chr1	50413620	50415035	1415	chr1:50413620-50415035		yes	yes
chr19	29506293	29507708	1415	chr19:29506293-29507708		yes	yes
chr14	93524886	93526299	1413	chr14:93524886-93526299			yes
chr10	124484082	124485494	1412	chr10:124484082-124485494			yes
chr2	233764158	233765569	1411	chr2:233764158-233765569			yes
chr6	158659968	158661379	1411	chr6:158659968-158661379			yes
chr12	82320700	82322111	1411	chr12:82320700-82322111			yes
chr8	1780351	1781761	1410	chr8:1780351-1781761			yes
chr19	5019010	5020420	1410	chr19:5019010-5020420			yes
chr2	133023859	133025268	1409	chr2:133023859-133025268			yes
chr20	61816378	61817787	1409	chr20:61816378-61817787		yes	yes
chr1	202593238	202594646	1408	chr1:202593238-202594646			yes
chr5	4842846	4844253	1407	chr5:4842846-4844253			yes
chrX	124410022	124411429	1407	chrX:124410022-124411429			yes
chr8	140884214	140885620	1406	chr8:140884214-140885620			yes
chr3	51052949	51054354	1405	chr3:51052949-51054354			yes
chr8	143064851	143066256	1405	chr8:143064851-143066256
chr1	245824681	245826085	1404	chr1:245824681-245826085			yes
chr16	66413491	66414895	1404	chr16:66413491-66414895			yes
chr17	64794433	64795837	1404	chr17:64794433-64795837			yes
chr7	157355315	157356718	1403	chr7:157355315-157356718
chr5	85716152	85717554	1402	chr5:85716152-85717554			yes
chr21	30585760	30587162	1402	chr21:30585760-30587162			yes
chr2	57417825	57419226	1401	chr2:57417825-57419226			yes
chr3	169488117	169489518	1401	chr3:169488117-169489518			yes
chr6	161832562	161833963	1401	chr6:161832562-161833963			yes
chr7	158246407	158247808	1401	chr7:158246407-158247808			yes
chr10	121186128	121187528	1400	chr10:121186128-121187528			yes
chr2	115128433	115129832	1399	chr2:115128433-115129832			yes
chr6	95949647	95951046	1399	chr6:95949647-95951046			yes
chr6	167798807	167800206	1399	chr6:167798807-167800206			yes
chr19	6132404	6133803	1399	chr19:6132404-6133803			yes
chr13	24131807	24133205	1398	chr13:24131807-24133205			yes
chr18	77264751	77266149	1398	chr18:77264751-77266149			yes
chrX	1246212	1247610	1398	chrX:1246212-1247610			yes
chrY	1196212	1197610	1398	chrY:1196212-1197610			yes
chr7	157806257	157807654	1397	chr7:157806257-157807654			yes
chr1	247280906	247282302	1396	chr1:247280906-247282302
chr3	129234811	129236207	1396	chr3:129234811-129236207			yes
chr16	6829287	6830683	1396	chr16:6829287-6830683			yes
chr18	37550773	37552169	1396	chr18:37550773-37552169			yes
chr9	93603144	93604539	1395	chr9:93603144-93604539			yes
chr10	101598037	101599432	1395	chr10:101598037-101599432			yes
chr19	16864488	16865883	1395	chr19:16864488-16865883			yes
chrX	465841	467236	1395	chrX:465841-467236			yes
chrY	415841	417236	1395	chrY:415841-417236			yes
chr2	241787148	241788542	1394	chr2:241787148-241788542			yes
chr3	13909948	13911342	1394	chr3:13909948-13911342			yes
chr3	106230106	106231500	1394	chr3:106230106-106231500			yes
chr10	119956788	119958182	1394	chr10:119956788-119958182			yes
chr13	102257187	102258580	1393	chr13:102257187-102258580			yes
chr7	146780599	146781991	1392	chr7:146780599-146781991			yes
chr8	25073440	25074832	1392	chr8:25073440-25074832			yes
chr19	23648135	23649527	1392	chr19:23648135-23649527			yes
chr6	169240015	169241405	1390	chr6:169240015-169241405			yes
chr13	45997637	45999027	1390	chr13:45997637-45999027		yes	yes
chr21	11121601	11122991	1390	chr21:11121601-11122991			yes
chrX	98102868	98104257	1389	chrX:98102868-98104257			yes
chr4	187292322	187293708	1386	chr4:187292322-187293708			yes
chr12	6037545	6038931	1386	chr12:6037545-6038931			yes
chr8	143825263	143826647	1384	chr8:143825263-143826647			yes
chr2	4315799	4317182	1383	chr2:4315799-4317182			yes
chr14	99798421	99799804	1383	chr14:99798421-99799804			yes
chr21	47343688	47345070	1382	chr21:47343688-47345070		yes
chr10	47058500	47059881	1381	chr10:47058500-47059881		yes	yes
chr11	110489260	110490641	1381	chr11:110489260-110490641			yes
chr17	55208738	55210119	1381	chr17:55208738-55210119		yes	yes
chr19	23505416	23506796	1380	chr19:23505416-23506796			yes
chr20	60464346	60465726	1380	chr20:60464346-60465726			yes
chr13	114898454	114899833	1379	chr13:114898454-114899833			yes
chr16	4276304	4277683	1379	chr16:4276304-4277683			yes
chr1	41996682	41998060	1378	chr1:41996682-41998060			yes
chr19	45170739	45172116	1377	chr19:45170739-45172116			yes
chr1	5663307	5664683	1376	chr1:5663307-5664683			yes
chr10	105460689	105462065	1376	chr10:105460689-105462065			yes
chrX	787683	789059	1376	chrX:787683-789059			yes
chrY	737683	739059	1376	chrY:737683-739059			yes
chr7	122682257	122683632	1375	chr7:122682257-122683632			yes
chr10	493815	495190	1375	chr10:493815-495190
chr16	89371962	89373337	1375	chr16:89371962-89373337
chr18	77281203	77282577	1374	chr18:77281203-77282577			yes
chrX	58071835	58073209	1374	chrX:58071835-58073209			yes
chr5	1272611	1273984	1373	chr5:1272611-1273984			yes
chr12	69621966	69623337	1371	chr12:69621966-69623337			yes
chr15	86439447	86440818	1371	chr15:86439447-86440818			yes
chr16	87535422	87536792	1370	chr16:87535422-87536792			yes
chr8	135472552	135473921	1369	chr8:135472552-135473921			yes
chr20	60804405	60805774	1369	chr20:60804405-60805774			yes
chr7	69468077	69469445	1368	chr7:69468077-69469445			yes
chr16	88305393	88306761	1368	chr16:88305393-88306761			yes
chr21	43226024	43227391	1367	chr21:43226024-43227391			yes
chr2	232707981	232709347	1366	chr2:232707981-232709347			yes
chr5	45375121	45376487	1366	chr5:45375121-45376487			yes
chr12	113011560	113012926	1366	chr12:113011560-113012926			yes
chr8	1516056	1517421	1365	chr8:1516056-1517421
chr21	9825642	9827007	1365	chr21:9825642-9827007		yes	yes
chr1	150715905	150717269	1364	chr1:150715905-150717269			yes
chr2	217933280	217934644	1364	chr2:217933280-217934644			yes
chr7	73462924	73464288	1364	chr7:73462924-73464288			yes
chr5	57892735	57894098	1363	chr5:57892735-57894098			yes
chr11	65601530	65602893	1363	chr11:65601530-65602893			yes
chr22	49870260	49871623	1363	chr22:49870260-49871623			yes
chr1	912018	913380	1362	chr1:912018-913380			yes
chr6	162294889	162296251	1362	chr6:162294889-162296251			yes
chr7	100349353	100350715	1362	chr7:100349353-100350715
chr19	3677687	3679049	1362	chr19:3677687-3679049			yes
chr8	38626352	38627713	1361	chr8:38626352-38627713			yes
chr12	131877029	131878390	1361	chr12:131877029-131878390			yes
chr19	49324878	49326239	1361	chr19:49324878-49326239		yes	yes
chrX	582861	584222	1361	chrX:582861-584222			yes
chrY	532861	534222	1361	chrY:532861-534222			yes
chr11	1438625	1439985	1360	chr11:1438625-1439985			yes
chr19	19064928	19066288	1360	chr19:19064928-19066288			yes
chr19	31966611	31967971	1360	chr19:31966611-31967971			yes
chr21	16403115	16404475	1360	chr21:16403115-16404475
chr22	18718253	18719613	1360	chr22:18718253-18719613			yes
chr10	716999	718357	1358	chr10:716999-718357			yes
chr19	4492012	4493370	1358	chr19:4492012-4493370			yes
chr3	86868593	86869950	1357	chr3:86868593-86869950			yes
chr15	80736624	80737981	1357	chr15:80736624-80737981			yes
chr7	157568693	157570049	1356	chr7:157568693-157570049			yes
chr16	33957431	33958787	1356	chr16:33957431-33958787		yes	yes
chrX	885089	886445	1356	chrX:885089-886445			yes
chrX	67872468	67873824	1356	chrX:67872468-67873824			yes
chrY	835089	836445	1356	chrY:835089-836445			yes
chr21	14888735	14890090	1355	chr21:14888735-14890090			yes
chr4	184473858	184475212	1354	chr4:184473858-184475212			yes
chr4	187159983	187161337	1354	chr4:187159983-187161337			yes
chr9	137490828	137492182	1354	chr9:137490828-137492182			yes
chr13	113816015	113817369	1354	chr13:113816015-113817369			yes
chr15	27595997	27597351	1354	chr15:27595997-27597351			yes
chr19	49675485	49676839	1354	chr19:49675485-49676839			yes
chr4	179874357	179875710	1353	chr4:179874357-179875710			yes
chr6	156052014	156053367	1353	chr6:156052014-156053367
chr7	149700078	149701431	1353	chr7:149700078-149701431			yes
chr11	1141176	1142529	1353	chr11:1141176-1142529			yes
chr15	28350191	28351544	1353	chr15:28350191-28351544			yes
chr19	480344	481697	1353	chr19:480344-481697			yes
chr21	44699657	44701010	1353	chr21:44699657-44701010			yes
chr9	141007198	141008550	1352	chr9:141007198-141008550
chr22	44730296	44731648	1352	chr22:44730296-44731648			yes
chr9	137487492	137488843	1351	chr9:137487492-137488843			yes
chr20	54855874	54857224	1350	chr20:54855874-54857224		yes	yes
chr3	76061913	76063262	1349	chr3:76061913-76063262			yes
chr18	76676230	76677579	1349	chr18:76676230-76677579			yes
chr21	47454190	47455539	1349	chr21:47454190-47455539		yes
chr8	1590022	1591370	1348	chr8:1590022-1591370
chr12	131743313	131744661	1348	chr12:131743313-131744661			yes
chr19	8787699	8789047	1348	chr19:8787699-8789047			yes
chrX	15451546	15452893	1347	chrX:15451546-15452893			yes
chr2	180261608	180262953	1345	chr2:180261608-180262953			yes
chr8	35105006	35106351	1345	chr8:35105006-35106351			yes
chr16	6264284	6265629	1345	chr16:6264284-6265629			yes
chr3	126234236	126235580	1344	chr3:126234236-126235580			yes
chr10	713283	714627	1344	chr10:713283-714627			yes
chr2	3184117	3185460	1343	chr2:3184117-3185460
chr2	47104668	47106011	1343	chr2:47104668-47106011		yes	yes
chr7	157924258	157925601	1343	chr7:157924258-157925601			yes
chr13	114882190	114883532	1342	chr13:114882190-114883532			yes
chr4	187355984	187357325	1341	chr4:187355984-187357325
chr5	60577836	60579177	1341	chr5:60577836-60579177			yes
chr7	1167411	1168752	1341	chr7:1167411-1168752			yes
chr12	124576939	124578280	1341	chr12:124576939-124578280			yes
chr6	91673337	91674677	1340	chr6:91673337-91674677			yes
chr8	145781896	145783236	1340	chr8:145781896-145783236			yes
chr5	180044356	180045693	1337	chr5:180044356-180045693
chr13	113869205	113870542	1337	chr13:113869205-113870542
chr16	1082538	1083875	1337	chr16:1082538-1083875			yes
chrX	1576531	1577868	1337	chrX:1576531-1577868			yes
chrY	1526531	1527868	1337	chrY:1526531-1527868			yes
chr4	189315216	189316552	1336	chr4:189315216-189316552
chr13	61551264	61552600	1336	chr13:61551264-61552600		yes	yes
chr2	65069894	65071229	1335	chr2:65069894-65071229			yes
chr2	242931524	242932858	1334	chr2:242931524-242932858			yes
chr16	235990	237324	1334	chr16:235990-237324
chr12	1230544	1231876	1332	chr12:1230544-1231876			yes
chr2	232690362	232691693	1331	chr2:232690362-232691693			yes
chr2	232703358	232704689	1331	chr2:232703358-232704689			yes
chr5	2584561	2585892	1331	chr5:2584561-2585892		yes	yes
chr8	144743547	144744878	1331	chr8:144743547-144744878			yes
chr2	1571795	1573125	1330	chr2:1571795-1573125
chr12	6040626	6041956	1330	chr12:6040626-6041956			yes
chr1	248350873	248352202	1329	chr1:248350873-248352202			yes
chr2	239938854	239940183	1329	chr2:239938854-239940183			yes
chr16	48965513	48966842	1329	chr16:48965513-48966842			yes
chrY	19195120	19196449	1329	chrY:19195120-19196449
chr12	71957493	71958821	1328	chr12:71957493-71958821			yes
chr13	111133073	111134401	1328	chr13:111133073-111134401
chr17	54809927	54811255	1328	chr17:54809927-54811255		yes	yes
chr21	46919723	46921051	1328	chr21:46919723-46921051		yes	yes
chr1	231868486	231869812	1326	chr1:231868486-231869812			yes
chr2	3318724	3320050	1326	chr2:3318724-3320050			yes
chr4	172578056	172579382	1326	chr4:172578056-172579382			yes
chr7	14250847	14252173	1326	chr7:14250847-14252173			yes
chr10	82415253	82416579	1326	chr10:82415253-82416579			yes
chr11	69857877	69859202	1325	chr11:69857877-69859202			yes
chr1	56130997	56132321	1324	chr1:56130997-56132321			yes
chr2	67899010	67900334	1324	chr2:67899010-67900334			yes
chr3	143167662	143168986	1324	chr3:143167662-143168986			yes
chr7	122345295	122346619	1324	chr7:122345295-122346619			yes
chr1	230410620	230411942	1322	chr1:230410620-230411942			yes
chr14	102248291	102249613	1322	chr14:102248291-102249613			yes
chr19	21051051	21052373	1322	chr19:21051051-21052373
chr8	6230315	6231636	1321	chr8:6230315-6231636
chr12	116812725	116814046	1321	chr12:116812725-116814046			yes
chr13	30131517	30132838	1321	chr13:30131517-30132838			yes
chr2	67440880	67442200	1320	chr2:67440880-67442200			yes
chr4	45026296	45027616	1320	chr4:45026296-45027616			yes
chr7	37886659	37887979	1320	chr7:37886659-37887979			yes
chr19	49172161	49173481	1320	chr19:49172161-49173481		yes	yes
chr2	206244824	206246143	1319	chr2:206244824-206246143			yes
chrX	38144864	38146183	1319	chrX:38144864-38146183		yes	yes
chr12	86896311	86897629	1318	chr12:86896311-86897629			yes
chr20	59075428	59076746	1318	chr20:59075428-59076746			yes
chr2	117834293	117835610	1317	chr2:117834293-117835610			yes
chr15	80296861	80298178	1317	chr15:80296861-80298178			yes
chr2	68677744	68679058	1314	chr2:68677744-68679058			yes
chr5	152076304	152077618	1314	chr5:152076304-152077618			yes
chr17	81120111	81121425	1314	chr17:81120111-81121425			yes
chr1	30243387	30244700	1313	chr1:30243387-30244700			yes
chr8	49638576	49639889	1313	chr8:49638576-49639889		yes	yes
chr11	81233188	81234501	1313	chr11:81233188-81234501			yes
chr22	45014665	45015978	1313	chr22:45014665-45015978		yes	yes
chrX	9536192	9537505	1313	chrX:9536192-9537505			yes
chr17	75330915	75332227	1312	chr17:75330915-75332227			yes
chrX	2437660	2438972	1312	chrX:2437660-2438972			yes
chrY	2387660	2388972	1312	chrY:2387660-2388972			yes
chr2	3308088	3309399	1311	chr2:3308088-3309399			yes
chr5	1191330	1192641	1311	chr5:1191330-1192641			yes
chr7	482536	483847	1311	chr7:482536-483847			yes
chr10	27731705	27733016	1311	chr10:27731705-27733016		yes	yes
chr8	67288922	67290231	1309	chr8:67288922-67290231			yes
chr20	57958879	57960188	1309	chr20:57958879-57960188		yes	yes
chrX	3405019	3406328	1309	chrX:3405019-3406328			yes
chr12	83293266	83294574	1308	chr12:83293266-83294574			yes
chrX	4157485	4158793	1308	chrX:4157485-4158793			yes
chr2	71844642	71845949	1307	chr2:71844642-71845949			yes
chr12	133040019	133041326	1307	chr12:133040019-133041326		yes	yes
chr14	93105990	93107297	1307	chr14:93105990-93107297			yes
chr16	86141356	86142663	1307	chr16:86141356-86142663			yes
chr18	77505098	77506405	1307	chr18:77505098-77506405			yes
chr1	246335382	246336688	1306	chr1:246335382-246336688			yes
chr9	140712885	140714191	1306	chr9:140712885-140714191
chr12	132066550	132067856	1306	chr12:132066550-132067856			yes
chr20	60207527	60208833	1306	chr20:60207527-60208833			yes
chr5	180061764	180063069	1305	chr5:180061764-180063069			yes
chr11	2958904	2960208	1304	chr11:2958904-2960208			yes
chrX	16395253	16396557	1304	chrX:16395253-16396557			yes
chr8	43093353	43094656	1303	chr8:43093353-43094656		yes	yes
chr16	28100063	28101366	1303	chr16:28100063-28101366		yes	yes
chr9	139494979	139496281	1302	chr9:139494979-139496281
chr10	132840186	132841488	1302	chr10:132840186-132841488			yes
chr19	56038111	56039413	1302	chr19:56038111-56039413			yes
chr9	129246687	129247988	1301	chr9:129246687-129247988
chr18	75669045	75670346	1301	chr18:75669045-75670346			yes
chr11	106579954	106581254	1300	chr11:106579954-106581254			yes
chr22	18878688	18879988	1300	chr22:18878688-18879988		yes	yes
chr1	24163133	24164432	1299	chr1:24163133-24164432		yes	yes
chr4	1653659	1654958	1299	chr4:1653659-1654958			yes
chr3	81063189	81064487	1298	chr3:81063189-81064487
chr17	77494395	77495692	1297	chr17:77494395-77495692			yes
chr18	76035460	76036757	1297	chr18:76035460-76036757			yes
chrX	588775	590072	1297	chrX:588775-590072			yes
chrY	538775	540072	1297	chrY:538775-540072			yes
chr5	171116650	171117946	1296	chr5:171116650-171117946			yes
chr8	23745342	23746638	1296	chr8:23745342-23746638		yes	yes
chr9	138195465	138196761	1296	chr9:138195465-138196761			yes
chr2	155794578	155795873	1295	chr2:155794578-155795873			yes
chr13	21780253	21781548	1295	chr13:21780253-21781548		yes	yes
chr16	81702345	81703640	1295	chr16:81702345-81703640			yes
chrX	55639538	55640833	1295	chrX:55639538-55640833			yes
chr9	139526484	139527778	1294	chr9:139526484-139527778			yes
chr13	113710561	113711855	1294	chr13:113710561-113711855			yes
chr14	69139912	69141206	1294	chr14:69139912-69141206			yes
chr8	141632355	141633648	1293	chr8:141632355-141633648			yes
chr22	45140196	45141489	1293	chr22:45140196-45141489			yes
chrY	17323467	17324760	1293	chrY:17323467-17324760			yes
chr2	100632279	100633571	1292	chr2:100632279-100633571			yes
chr7	1617233	1618525	1292	chr7:1617233-1618525			yes
chr3	36341710	36343001	1291	chr3:36341710-36343001			yes
chr5	2160352	2161643	1291	chr5:2160352-2161643			yes
chr9	91588390	91589681	1291	chr9:91588390-91589681			yes
chr9	132101740	132103031	1291	chr9:132101740-132103031			yes
chr13	32176511	32177802	1291	chr13:32176511-32177802			yes
chr19	24362172	24363463	1291	chr19:24362172-24363463			yes
chr2	10451834	10453124	1290	chr2:10451834-10453124			yes
chr2	87590817	87592107	1290	chr2:87590817-87592107			yes
chr13	114498301	114499591	1290	chr13:114498301-114499591			yes
chr2	119624601	119625890	1289	chr2:119624601-119625890			yes
chr7	220902	222191	1289	chr7:220902-222191
chr17	5143282	5144571	1289	chr17:5143282-5144571			yes
chr17	13699649	13700938	1289	chr17:13699649-13700938		yes	yes
chr19	30400760	30402049	1289	chr19:30400760-30402049			yes
chr20	62643047	62644336	1289	chr20:62643047-62644336			yes
chr6	54116185	54117473	1288	chr6:54116185-54117473			yes
chr7	136657289	136658577	1288	chr7:136657289-136658577			yes
chr21	46575371	46576659	1288	chr21:46575371-46576659			yes
chr1	446385	447672	1287	chr1:446385-447672			yes
chr1	109313952	109315239	1287	chr1:109313952-109315239			yes
chr2	211998982	212000269	1287	chr2:211998982-212000269			yes
chr5	180872939	180874226	1287	chr5:180872939-180874226			yes
chr9	81536461	81537748	1287	chr9:81536461-81537748			yes
chr19	433039	434326	1287	chr19:433039-434326			yes
chr8	122212926	122214212	1286	chr8:122212926-122214212			yes
chr12	133393584	133394870	1286	chr12:133393584-133394870			yes
chrX	88456793	88458079	1286	chrX:88456793-88458079
chr10	98575308	98576593	1285	chr10:98575308-98576593			yes
chr14	101151889	101153174	1285	chr14:101151889-101153174			yes
chr5	3445804	3447088	1284	chr5:3445804-3447088			yes
chr7	64687645	64688929	1284	chr7:64687645-64688929			yes
chr16	52787598	52788881	1283	chr16:52787598-52788881			yes
chr22	50038044	50039327	1283	chr22:50038044-50039327			yes
chr9	36763781	36765063	1282	chr9:36763781-36765063		yes	yes
chr1	90843796	90845077	1281	chr1:90843796-90845077			yes
chr3	197895174	197896454	1280	chr3:197895174-197896454
chr15	93785798	93787078	1280	chr15:93785798-93787078			yes
chr14	105356184	105357463	1279	chr14:105356184-105357463			yes
chrX	40821461	40822740	1279	chrX:40821461-40822740			yes
chr1	201225459	201226737	1278	chr1:201225459-201226737		yes	yes
chr10	5689791	5691069	1278	chr10:5689791-5691069			yes
chr11	1315255	1316533	1278	chr11:1315255-1316533
chr19	15889166	15890444	1278	chr19:15889166-15890444			yes
chrX	108016865	108018143	1278	chrX:108016865-108018143			yes
chr8	33176061	33177338	1277	chr8:33176061-33177338			yes
chr10	11325728	11327005	1277	chr10:11325728-11327005			yes
chr20	18002543	18003820	1277	chr20:18002543-18003820			yes
chr22	35834158	35835435	1277	chr22:35834158-35835435			yes
chr4	190767127	190768403	1276	chr4:190767127-190768403			yes
chr12	48027218	48028494	1276	chr12:48027218-48028494			yes
chr3	167921914	167923189	1275	chr3:167921914-167923189			yes
chr18	76498268	76499543	1275	chr18:76498268-76499543			yes
chr1	4126152	4127426	1274	chr1:4126152-4127426			yes
chr3	60845692	60846966	1274	chr3:60845692-60846966			yes
chr3	65596225	65597499	1274	chr3:65596225-65597499			yes
chr7	156290964	156292236	1272	chr7:156290964-156292236			yes
chr12	133369112	133370384	1272	chr12:133369112-133370384			yes
chr13	79946674	79947946	1272	chr13:79946674-79947946		yes	yes
chr7	1909790	1911061	1271	chr7:1909790-1911061
chr8	1336182	1337453	1271	chr8:1336182-1337453
chr12	124915378	124916649	1271	chr12:124915378-124916649			yes
chrX	2280642	2281913	1271	chrX:2280642-2281913
chrY	2230642	2231913	1271	chrY:2230642-2231913
chr5	1198791	1200061	1270	chr5:1198791-1200061			yes
chr7	157449491	157450760	1269	chr7:157449491-157450760			yes
chr18	77625711	77626980	1269	chr18:77625711-77626980
chr21	44035248	44036517	1269	chr21:44035248-44036517			yes
chr4	163212911	163214178	1267	chr4:163212911-163214178			yes
chr5	32002574	32003841	1267	chr5:32002574-32003841			yes
chrX	44460436	44461703	1267	chrX:44460436-44461703			yes
chr3	176469430	176470696	1266	chr3:176469430-176470696			yes
chr21	47165738	47167004	1266	chr21:47165738-47167004		yes	yes
chr7	157940656	157941921	1265	chr7:157940656-157941921
chr10	7606665	7607929	1264	chr10:7606665-7607929			yes
chrX	541216	542480	1264	chrX:541216-542480			yes
chrY	491216	492480	1264	chrY:491216-492480			yes
chr2	1714293	1715556	1263	chr2:1714293-1715556			yes
chr15	50378699	50379962	1263	chr15:50378699-50379962		yes	yes
chr1	5868479	5869741	1262	chr1:5868479-5869741			yes
chr10	83130095	83131357	1262	chr10:83130095-83131357			yes
chrX	57723921	57725183	1262	chrX:57723921-57725183			yes
chr3	182735150	182736411	1261	chr3:182735150-182736411			yes
chr19	7664033	7665294	1261	chr19:7664033-7665294			yes
chr19	55223086	55224347	1261	chr19:55223086-55224347			yes
chr7	223968	225228	1260	chr7:223968-225228
chr19	16985469	16986729	1260	chr19:16985469-16986729			yes
chr19	18405687	18406947	1260	chr19:18405687-18406947			yes
chr2	9445124	9446382	1258	chr2:9445124-9446382
chr10	6877897	6879155	1258	chr10:6877897-6879155			yes
chr17	43061537	43062794	1257	chr17:43061537-43062794			yes
chrX	143749861	143751118	1257	chrX:143749861-143751118			yes
chr5	391389	392645	1256	chr5:391389-392645			yes
chr16	81659748	81661004	1256	chr16:81659748-81661004			yes
chr3	197244014	197245269	1255	chr3:197244014-197245269
chr7	157348851	157350106	1255	chr7:157348851-157350106			yes
chr9	132157311	132158566	1255	chr9:132157311-132158566			yes
chr14	104630968	104632223	1255	chr14:104630968-104632223			yes
chr19	3244202	3245457	1255	chr19:3244202-3245457			yes
chr22	43899856	43901111	1255	chr22:43899856-43901111			yes
chr4	862785	864039	1254	chr4:862785-864039			yes
chrX	2145432	2146686	1254	chrX:2145432-2146686			yes
chrY	2095432	2096686	1254	chrY:2095432-2096686			yes
chr4	24294050	24295303	1253	chr4:24294050-24295303			yes
chr5	76338144	76339397	1253	chr5:76338144-76339397			yes
chr13	114430243	114431496	1253	chr13:114430243-114431496
chr7	155133104	155134356	1252	chr7:155133104-155134356			yes
chr12	132650701	132651953	1252	chr12:132650701-132651953			yes
chr17	548921	550173	1252	chr17:548921-550173			yes
chr17	78477037	78478289	1252	chr17:78477037-78478289			yes
chr2	87588232	87589483	1251	chr2:87588232-87589483			yes
chr3	97707272	97708523	1251	chr3:97707272-97708523			yes
chr6	23291462	23292713	1251	chr6:23291462-23292713			yes
chr1	965465	966715	1250	chr1:965465-966715			yes
chr12	7348951	7350201	1250	chr12:7348951-7350201			yes
chr2	240514534	240515783	1249	chr2:240514534-240515783
chr18	25435234	25436483	1249	chr18:25435234-25436483			yes
chr2	241137060	241138308	1248	chr2:241137060-241138308			yes
chr4	1391219	1392467	1248	chr4:1391219-1392467
chr7	80311788	80313036	1248	chr7:80311788-80313036			yes
chr12	132977729	132978977	1248	chr12:132977729-132978977		yes	yes
chr16	23327178	23328426	1248	chr16:23327178-23328426			yes
chr18	55837466	55838714	1248	chr18:55837466-55838714
chr1	153215701	153216948	1247	chr1:153215701-153216948			yes
chr1	200975875	200977122	1247	chr1:200975875-200977122			yes
chr20	59964772	59966019	1247	chr20:59964772-59966019			yes
chr5	129931973	129933219	1246	chr5:129931973-129933219			yes
chr5	178838795	178840041	1246	chr5:178838795-178840041			yes
chr19	2567986	2569232	1246	chr19:2567986-2569232			yes
chr6	78300012	78301257	1245	chr6:78300012-78301257			yes
chr10	24945242	24946487	1245	chr10:24945242-24946487			yes
chr12	83787340	83788585	1245	chr12:83787340-83788585			yes
chr11	1796502	1797746	1244	chr11:1796502-1797746			yes
chr18	7984526	7985770	1244	chr18:7984526-7985770			yes
chr18	24408726	24409970	1244	chr18:24408726-24409970		yes	yes
chr2	129097898	129099141	1243	chr2:129097898-129099141			yes
chr19	4334392	4335635	1243	chr19:4334392-4335635			yes
chrX	3354499	3355742	1243	chrX:3354499-3355742			yes
chr12	1187935	1189176	1241	chr12:1187935-1189176			yes
chr10	7670390	7671630	1240	chr10:7670390-7671630			yes
chr16	89223815	89225055	1240	chr16:89223815-89225055			yes
chr1	1043408	1044647	1239	chr1:1043408-1044647			yes
chr2	87586757	87587995	1238	chr2:87586757-87587995			yes
chr18	74730024	74731262	1238	chr18:74730024-74731262			yes
chr19	40519421	40520659	1238	chr19:40519421-40520659			yes
chr2	81158579	81159816	1237	chr2:81158579-81159816			yes
chr8	143243588	143244825	1237	chr8:143243588-143244825		yes	yes
chr10	134990616	134991853	1237	chr10:134990616-134991853			yes
chr16	88613110	88614347	1237	chr16:88613110-88614347			yes
chr15	59902306	59903541	1235	chr15:59902306-59903541			yes
chr17	65560914	65562149	1235	chr17:65560914-65562149
chr1	3610417	3611651	1234	chr1:3610417-3611651			yes
chr11	133576645	133577879	1234	chr11:133576645-133577879			yes
chr22	43904118	43905352	1234	chr22:43904118-43905352			yes
chr19	403959	405192	1233	chr19:403959-405192
chr2	197360	198592	1232	chr2:197360-198592		yes
chr11	133809547	133810779	1232	chr11:133809547-133810779			yes
chr21	24721694	24722926	1232	chr21:24721694-24722926			yes
chrX	697772	699004	1232	chrX:697772-699004
chrY	647772	649004	1232	chrY:647772-649004
chr4	14837908	14839139	1231	chr4:14837908-14839139			yes
chr6	158290753	158291984	1231	chr6:158290753-158291984			yes
chrX	22916749	22917980	1231	chrX:22916749-22917980		yes	yes
chr3	195977112	195978342	1230	chr3:195977112-195978342
chr16	83949886	83951116	1230	chr16:83949886-83951116			yes
chr17	42667408	42668638	1230	chr17:42667408-42668638		yes	yes
chr22	20689823	20691053	1230	chr22:20689823-20691053			yes
chr12	74103754	74104983	1229	chr12:74103754-74104983			yes
chr16	89254619	89255848	1229	chr16:89254619-89255848			yes
chr17	77407936	77409164	1228	chr17:77407936-77409164			yes
chr21	30519452	30520680	1228	chr21:30519452-30520680			yes
chr1	22904791	22906018	1227	chr1:22904791-22906018		yes	yes
chr3	180867477	180868704	1227	chr3:180867477-180868704			yes
chrX	288920	290147	1227	chrX:288920-290147			yes
chrY	238920	240147	1227	chrY:238920-240147			yes
chr10	81136736	81137962	1226	chr10:81136736-81137962			yes
chr19	55959300	55960526	1226	chr19:55959300-55960526			yes
chr4	151341364	151342587	1223	chr4:151341364-151342587			yes
chr6	170049773	170050996	1223	chr6:170049773-170050996			yes
chr7	11219328	11220550	1222	chr7:11219328-11220550			yes
chr10	18845008	18846230	1222	chr10:18845008-18846230		yes	yes
chr14	20704465	20705687	1222	chr14:20704465-20705687		yes	yes
chr17	37102182	37103404	1222	chr17:37102182-37103404			yes
chr7	47513554	47514775	1221	chr7:47513554-47514775			yes
chr10	134525562	134526783	1221	chr10:134525562-134526783			yes
chr17	205348	206569	1221	chr17:205348-206569			yes
chr1	248546463	248547683	1220	chr1:248546463-248547683
chr9	91984678	91985898	1220	chr9:91984678-91985898			yes
chr11	3674942	3676162	1220	chr11:3674942-3676162			yes
chr12	87879295	87880515	1220	chr12:87879295-87880515			yes
chr2	102619357	102620576	1219	chr2:102619357-102620576			yes
chr22	18686835	18688054	1219	chr22:18686835-18688054			yes
chr1	2768483	2769701	1218	chr1:2768483-2769701			yes
chr8	143515824	143517042	1218	chr8:143515824-143517042			yes
chr12	128673185	128674403	1218	chr12:128673185-128674403			yes
chr1	176101483	176102700	1217	chr1:176101483-176102700			yes
chr10	127831284	127832501	1217	chr10:127831284-127832501			yes
chrX	14419205	14420422	1217	chrX:14419205-14420422			yes
chr2	226647069	226648285	1216	chr2:226647069-226648285			yes
chr4	1388283	1389499	1216	chr4:1388283-1389499			yes
chr4	5318104	5319320	1216	chr4:5318104-5319320			yes
chr5	44688092	44689308	1216	chr5:44688092-44689308			yes
chr19	815874	817090	1216	chr19:815874-817090			yes
chr22	20151066	20152282	1216	chr22:20151066-20152282			yes
chr3	98407208	98408423	1215	chr3:98407208-98408423			yes
chr4	6127252	6128467	1215	chr4:6127252-6128467			yes
chr19	3172521	3173736	1215	chr19:3172521-3173736
chr21	45836593	45837808	1215	chr21:45836593-45837808
chr12	75008842	75010056	1214	chr12:75008842-75010056			yes
chr3	82513473	82514686	1213	chr3:82513473-82514686			yes
chr4	151409945	151411158	1213	chr4:151409945-151411158			yes
chr8	567299	568512	1213	chr8:567299-568512		yes
chr8	69818206	69819419	1213	chr8:69818206-69819419			yes
chr18	77590630	77591843	1213	chr18:77590630-77591843
chr19	55945590	55946803	1213	chr19:55945590-55946803			yes
chr1	136134	137346	1212	chr1:136134-137346		yes
chr6	169771813	169773025	1212	chr6:169771813-169773025			yes
chr14	38569387	38570599	1212	chr14:38569387-38570599			yes
chr3	5582080	5583291	1211	chr3:5582080-5583291			yes
chr7	154675510	154676721	1211	chr7:154675510-154676721			yes
chr9	136428724	136429935	1211	chr9:136428724-136429935			yes
chr5	15394509	15395719	1210	chr5:15394509-15395719		yes	yes
chr10	18861404	18862614	1210	chr10:18861404-18862614		yes	yes
chr2	239685077	239686286	1209	chr2:239685077-239686286
chr9	126108995	126110204	1209	chr9:126108995-126110204			yes
chr3	181083550	181084758	1208	chr3:181083550-181084758			yes
chr19	16887729	16888937	1208	chr19:16887729-16888937			yes
chr2	1682766	1683973	1207	chr2:1682766-1683973			yes
chr3	141687052	141688259	1207	chr3:141687052-141688259			yes
chr12	131790552	131791759	1207	chr12:131790552-131791759			yes
chr2	127801165	127802371	1206	chr2:127801165-127802371			yes
chr19	19798563	19799769	1206	chr19:19798563-19799769			yes
chr4	183864385	183865590	1205	chr4:183864385-183865590			yes
chr7	158882620	158883825	1205	chr7:158882620-158883825
chr10	19526350	19527555	1205	chr10:19526350-19527555			yes
chr14	95724314	95725519	1205	chr14:95724314-95725519			yes
chr1	2880956	2882160	1204	chr1:2880956-2882160			yes
chr1	23004776	23005980	1204	chr1:23004776-23005980		yes	yes
chr17	105979	107182	1203	chr17:105979-107182		yes	yes
chr19	38241556	38242758	1202	chr19:38241556-38242758		yes	yes
chr10	12816961	12818162	1201	chr10:12816961-12818162			yes
chr16	27149539	27150740	1201	chr16:27149539-27150740			yes
chr2	178810801	178812001	1200	chr2:178810801-178812001			yes
chr4	3614489	3615689	1200	chr4:3614489-3615689			yes
chr7	157640075	157641275	1200	chr7:157640075-157641275
chr12	91170111	91171311	1200	chr12:91170111-91171311			yes
chr18	13822936	13824136	1200	chr18:13822936-13824136		yes	yes
chr4	169076333	169077532	1199	chr4:169076333-169077532			yes
chr12	95542146	95543345	1199	chr12:95542146-95543345			yes
chr3	40125621	40126819	1198	chr3:40125621-40126819			yes
chr9	140794709	140795907	1198	chr9:140794709-140795907			yes
chr17	35117097	35118294	1197	chr17:35117097-35118294			yes
chr21	19091471	19092668	1197	chr21:19091471-19092668			yes
chr2	4648449	4649645	1196	chr2:4648449-4649645			yes
chr3	123114630	123115826	1196	chr3:123114630-123115826			yes
chr5	179275922	179277118	1196	chr5:179275922-179277118			yes
chr2	130492764	130493959	1195	chr2:130492764-130493959			yes
chr4	115441411	115442606	1195	chr4:115441411-115442606			yes
chr5	1458760	1459955	1195	chr5:1458760-1459955			yes
chr16	85379402	85380596	1194	chr16:85379402-85380596			yes
chr7	158119132	158120325	1193	chr7:158119132-158120325			yes
chr5	176018510	176019702	1192	chr5:176018510-176019702			yes
chr12	110246455	110247647	1192	chr12:110246455-110247647			yes
chr4	45027619	45028809	1190	chr4:45027619-45028809			yes
chr17	77458905	77460095	1190	chr17:77458905-77460095			yes
chr21	9551236	9552426	1190	chr21:9551236-9552426			yes
chr1	160163653	160164842	1189	chr1:160163653-160164842			yes
chr5	12056820	12058009	1189	chr5:12056820-12058009
chr6	81330659	81331848	1189	chr6:81330659-81331848			yes
chr10	59452683	59453872	1189	chr10:59452683-59453872			yes
chr10	133771891	133773080	1189	chr10:133771891-133773080
chr16	34176022	34177211	1189	chr16:34176022-34177211			yes
chr1	207097029	207098217	1188	chr1:207097029-207098217			yes
chr2	1999814	2001002	1188	chr2:1999814-2001002			yes
chr4	80273591	80274778	1187	chr4:80273591-80274778			yes
chr6	154845665	154846852	1187	chr6:154845665-154846852			yes
chr6	167162103	167163290	1187	chr6:167162103-167163290
chr11	2217377	2218564	1187	chr11:2217377-2218564			yes
chr16	6822812	6823998	1186	chr16:6822812-6823998			yes
chr16	81648219	81649405	1186	chr16:81648219-81649405			yes
chr20	59849653	59850839	1186	chr20:59849653-59850839
chr1	80795918	80797103	1185	chr1:80795918-80797103			yes
chr2	230428306	230429491	1185	chr2:230428306-230429491			yes
chr11	112124842	112126027	1185	chr11:112124842-112126027			yes
chr12	40289285	40290470	1185	chr12:40289285-40290470			yes
chr8	138003717	138004901	1184	chr8:138003717-138004901			yes
chr21	17208612	17209795	1183	chr21:17208612-17209795			yes
chr10	134830995	134832177	1182	chr10:134830995-134832177
chr18	76373531	76374713	1182	chr18:76373531-76374713
chr5	3637245	3638426	1181	chr5:3637245-3638426		yes	yes
chr11	2147387	2148567	1180	chr11:2147387-2148567			yes
chr12	131879880	131881060	1180	chr12:131879880-131881060			yes
chr13	114798036	114799216	1180	chr13:114798036-114799216			yes
chrX	67812267	67813447	1180	chrX:67812267-67813447			yes
chr2	2753385	2754564	1179	chr2:2753385-2754564			yes
chr5	7300263	7301442	1179	chr5:7300263-7301442			yes
chr9	136533357	136534535	1178	chr9:136533357-136534535			yes
chr11	69312614	69313792	1178	chr11:69312614-69313792			yes
chr17	955495	956673	1178	chr17:955495-956673			yes
chr22	27413780	27414958	1178	chr22:27413780-27414958			yes
chr14	29486589	29487766	1177	chr14:29486589-29487766			yes
chr2	228067444	228068620	1176	chr2:228067444-228068620			yes
chr6	55962379	55963555	1176	chr6:55962379-55963555			yes
chr8	2050572	2051748	1176	chr8:2050572-2051748			yes
chr8	6708236	6709412	1176	chr8:6708236-6709412			yes
chr16	87255115	87256291	1176	chr16:87255115-87256291			yes
chr17	41330	42506	1176	chr17:41330-42506		yes	yes
chr7	1304985	1306160	1175	chr7:1304985-1306160			yes
chr21	47589130	47590305	1175	chr21:47589130-47590305
chr8	145912254	145913428	1174	chr8:145912254-145913428			yes
chr1	1137068	1138241	1173	chr1:1137068-1138241			yes
chr6	161263965	161265138	1173	chr6:161263965-161265138
chr7	154540629	154541802	1173	chr7:154540629-154541802			yes
chr8	40677612	40678785	1173	chr8:40677612-40678785			yes
chr18	41941167	41942340	1173	chr18:41941167-41942340			yes
chr2	233859534	233860706	1172	chr2:233859534-233860706			yes
chr6	167835199	167836371	1172	chr6:167835199-167836371
chr11	106508534	106509706	1172	chr11:106508534-106509706			yes
chr17	193542	194714	1172	chr17:193542-194714		yes	yes
chr4	1036075	1037246	1171	chr4:1036075-1037246			yes
chr7	157385068	157386239	1171	chr7:157385068-157386239
chr16	87157883	87159054	1171	chr16:87157883-87159054			yes
chr22	45048137	45049308	1171	chr22:45048137-45049308			yes
chr4	104033207	104034377	1170	chr4:104033207-104034377			yes
chr14	101486038	101487208	1170	chr14:101486038-101487208			yes
chr17	38006267	38007437	1170	chr17:38006267-38007437		yes	yes
chrY	13203525	13204695	1170	chrY:13203525-13204695			yes
chr1	32010941	32012110	1169	chr1:32010941-32012110			yes
chr9	89417707	89418876	1169	chr9:89417707-89418876			yes
chr21	47559828	47560997	1169	chr21:47559828-47560997		yes
chr4	154050385	154051553	1168	chr4:154050385-154051553			yes
chr5	21710538	21711705	1167	chr5:21710538-21711705			yes
chr7	39054795	39055962	1167	chr7:39054795-39055962			yes
chr12	133526894	133528061	1167	chr12:133526894-133528061			yes
chr20	62724822	62725989	1167	chr20:62724822-62725989			yes
chr4	94833657	94834823	1166	chr4:94833657-94834823			yes
chr8	15959651	15960817	1166	chr8:15959651-15960817			yes
chr1	24538243	24539408	1165	chr1:24538243-24539408		yes	yes
chr6	1358126	1359291	1165	chr6:1358126-1359291			yes
chr9	132218850	132220015	1165	chr9:132218850-132220015			yes
chr14	105186650	105187815	1165	chr14:105186650-105187815			yes
chr2	129355788	129356952	1164	chr2:129355788-129356952			yes
chr6	149058993	149060157	1164	chr6:149058993-149060157			yes
chr7	54612943	54614107	1164	chr7:54612943-54614107			yes
chrX	125214200	125215364	1164	chrX:125214200-125215364			yes
chr3	66924421	66925584	1163	chr3:66924421-66925584			yes
chr4	7119529	7120692	1163	chr4:7119529-7120692			yes
chr10	79429996	79431159	1163	chr10:79429996-79431159			yes
chr11	125732910	125734073	1163	chr11:125732910-125734073			yes
chrY	18123468	18124631	1163	chrY:18123468-18124631			yes
chr4	84570119	84571281	1162	chr4:84570119-84571281			yes
chr8	124671164	124672326	1162	chr8:124671164-124672326			yes
chr10	134585313	134586475	1162	chr10:134585313-134586475
chr11	41325799	41326961	1162	chr11:41325799-41326961			yes
chr14	101711340	101712502	1162	chr14:101711340-101712502			yes
chr15	26002936	26004098	1162	chr15:26002936-26004098			yes
chr16	553873	555035	1162	chr16:553873-555035			yes
chr17	54886765	54887927	1162	chr17:54886765-54887927		yes	yes
chr18	76826850	76828012	1162	chr18:76826850-76828012
chr21	14878587	14879749	1162	chr21:14878587-14879749			yes
chr4	7364766	7365927	1161	chr4:7364766-7365927			yes
chr10	113190423	113191584	1161	chr10:113190423-113191584			yes
chr18	67616634	67617795	1161	chr18:67616634-67617795			yes
chr17	35097427	35098587	1160	chr17:35097427-35098587			yes
chr2	235422779	235423938	1159	chr2:235422779-235423938			yes
chr6	40317733	40318892	1159	chr6:40317733-40318892			yes
chr11	37765672	37766831	1159	chr11:37765672-37766831		yes	yes
chr16	88218487	88219646	1159	chr16:88218487-88219646			yes
chr2	3049196	3050354	1158	chr2:3049196-3050354			yes
chr9	128775335	128776493	1158	chr9:128775335-128776493			yes
chr14	71415052	71416208	1156	chr14:71415052-71416208			yes
chrY	3901916	3903072	1156	chrY:3901916-3903072			yes
chr16	89980263	89981418	1155	chr16:89980263-89981418			yes
chr5	38820754	38821908	1154	chr5:38820754-38821908			yes
chr12	14738706	14739860	1154	chr12:14738706-14739860			yes
chr12	29944207	29945361	1154	chr12:29944207-29945361			yes
chr18	77323645	77324799	1154	chr18:77323645-77324799			yes
chr5	3039647	3040800	1153	chr5:3039647-3040800			yes
chr17	651862	653015	1153	chr17:651862-653015
chr1	56132324	56133476	1152	chr1:56132324-56133476			yes
chr1	91634019	91635171	1152	chr1:91634019-91635171			yes
chr6	167197151	167198303	1152	chr6:167197151-167198303			yes
chr14	97647524	97648676	1152	chr14:97647524-97648676			yes
chr14	104992997	104994149	1152	chr14:104992997-104994149			yes
chr4	135565620	135566771	1151	chr4:135565620-135566771			yes
chr5	97208784	97209935	1151	chr5:97208784-97209935			yes
chr12	130863803	130864954	1151	chr12:130863803-130864954
chr19	17089368	17090519	1151	chr19:17089368-17090519			yes
chr6	58198983	58200133	1150	chr6:58198983-58200133		yes	yes
chr10	625229	626379	1150	chr10:625229-626379			yes
chr20	59857581	59858731	1150	chr20:59857581-59858731			yes
chrX	3855950	3857100	1150	chrX:3855950-3857100			yes
chr18	77068635	77069784	1149	chr18:77068635-77069784			yes
chr22	19894319	19895468	1149	chr22:19894319-19895468
chr1	222311343	222312491	1148	chr1:222311343-222312491			yes
chr1	228507601	228508749	1148	chr1:228507601-228508749			yes
chr9	136376724	136377872	1148	chr9:136376724-136377872			yes
chr11	133608391	133609539	1148	chr11:133608391-133609539			yes
chr17	137686	138834	1148	chr17:137686-138834		yes	yes
chr19	23650521	23651669	1148	chr19:23650521-23651669			yes
chr3	22582333	22583480	1147	chr3:22582333-22583480			yes
chr5	177784709	177785856	1147	chr5:177784709-177785856			yes
chr10	113001558	113002705	1147	chr10:113001558-113002705			yes
chr10	130874681	130875828	1147	chr10:130874681-130875828			yes
chr10	134700458	134701605	1147	chr10:134700458-134701605			yes
chr11	68843959	68845106	1147	chr11:68843959-68845106			yes
chr17	75505092	75506239	1147	chr17:75505092-75506239			yes
chr19	42418360	42419507	1147	chr19:42418360-42419507		yes	yes
chrX	30036755	30037902	1147	chrX:30036755-30037902			yes
chr2	233879217	233880363	1146	chr2:233879217-233880363			yes
chr14	59428607	59429753	1146	chr14:59428607-59429753			yes
chr8	142894059	142895204	1145	chr8:142894059-142895204			yes
chr11	1763769	1764913	1144	chr11:1763769-1764913			yes
chr5	173237527	173238670	1143	chr5:173237527-173238670			yes
chr11	397769	398912	1143	chr11:397769-398912			yes
chrX	62127233	62128376	1143	chrX:62127233-62128376		yes	yes
chr2	242988706	242989848	1142	chr2:242988706-242989848
chr12	132820263	132821405	1142	chr12:132820263-132821405			yes
chrX	27420963	27422105	1142	chrX:27420963-27422105			yes
chr4	148271148	148272289	1141	chr4:148271148-148272289			yes
chr5	28797027	28798168	1141	chr5:28797027-28798168		yes	yes
chr1	148847839	148848979	1140	chr1:148847839-148848979			yes
chr2	8736625	8737765	1140	chr2:8736625-8737765			yes
chr2	242945447	242946587	1140	chr2:242945447-242946587
chr10	1486115	1487255	1140	chr10:1486115-1487255			yes
chr16	24585313	24586453	1140	chr16:24585313-24586453		yes	yes
chr20	60522786	60523926	1140	chr20:60522786-60523926
chr18	77934661	77935800	1139	chr18:77934661-77935800			yes
chr20	60364969	60366108	1139	chr20:60364969-60366108			yes
chrX	115248114	115249253	1139	chrX:115248114-115249253			yes
chr7	509772	510910	1138	chr7:509772-510910			yes
chr8	38360007	38361145	1138	chr8:38360007-38361145		yes	yes
chr8	58435398	58436536	1138	chr8:58435398-58436536		yes	yes
chr19	31955436	31956574	1138	chr19:31955436-31956574			yes
chr14	106184155	106185292	1137	chr14:106184155-106185292			yes
chrX	2370067	2371204	1137	chrX:2370067-2371204			yes
chrY	2320067	2321204	1137	chrY:2320067-2321204			yes
chr21	33156694	33157830	1136	chr21:33156694-33157830			yes
chr22	48937783	48938919	1136	chr22:48937783-48938919		yes	yes
chr5	1259017	1260152	1135	chr5:1259017-1260152
chr7	157733086	157734221	1135	chr7:157733086-157734221		yes
chr19	38055482	38056617	1135	chr19:38055482-38056617		yes
chr1	22662963	22664097	1134	chr1:22662963-22664097			yes
chr11	34047739	34048873	1134	chr11:34047739-34048873			yes
chr2	60694179	60695312	1133	chr2:60694179-60695312			yes
chr6	118244598	118245731	1133	chr6:118244598-118245731			yes
chr9	93646377	93647510	1133	chr9:93646377-93647510			yes
chr10	54593954	54595087	1133	chr10:54593954-54595087			yes
chr12	131242572	131243705	1133	chr12:131242572-131243705			yes
chr17	72510078	72511211	1133	chr17:72510078-72511211			yes
chr20	60467883	60469016	1133	chr20:60467883-60469016			yes
chr21	45378047	45379180	1133	chr21:45378047-45379180			yes
chr12	85009154	85010286	1132	chr12:85009154-85010286			yes
chr17	27661580	27662712	1132	chr17:27661580-27662712			yes
chr22	20687748	20688880	1132	chr22:20687748-20688880			yes
chr5	28618571	28619702	1131	chr5:28618571-28619702			yes
chr5	2280630	2281760	1130	chr5:2280630-2281760			yes
chr7	442971	444101	1130	chr7:442971-444101
chr8	83735937	83737067	1130	chr8:83735937-83737067			yes
chr7	4642965	4644094	1129	chr7:4642965-4644094			yes
chr11	32543519	32544648	1129	chr11:32543519-32544648		yes	yes
chr7	158288802	158289930	1128	chr7:158288802-158289930			yes
chr12	128029440	128030568	1128	chr12:128029440-128030568			yes
chr1	53748830	53749957	1127	chr1:53748830-53749957			yes
chr10	769014	770141	1127	chr10:769014-770141			yes
chr13	113457707	113458834	1127	chr13:113457707-113458834			yes
chr6	149198003	149199129	1126	chr6:149198003-149199129
chr9	140411354	140412480	1126	chr9:140411354-140412480			yes
chr20	1282173	1283299	1126	chr20:1282173-1283299			yes
chr5	149034240	149035365	1125	chr5:149034240-149035365		yes	yes
chr6	169776731	169777856	1125	chr6:169776731-169777856
chr10	48330647	48331772	1125	chr10:48330647-48331772			yes
chr12	132867111	132868236	1125	chr12:132867111-132868236			yes
chr3	3831292	3832416	1124	chr3:3831292-3832416			yes
chr10	130683286	130684410	1124	chr10:130683286-130684410			yes
chr4	1421435	1422558	1123	chr4:1421435-1422558
chr7	155684590	155685713	1123	chr7:155684590-155685713			yes
chr16	25924936	25926059	1123	chr16:25924936-25926059			yes
chr16	65162521	65163644	1123	chr16:65162521-65163644			yes
chr2	1022909	1024031	1122	chr2:1022909-1024031
chr8	83276746	83277868	1122	chr8:83276746-83277868			yes
chr9	134390813	134391935	1122	chr9:134390813-134391935
chr10	3126985	3128107	1122	chr10:3126985-3128107			yes
chr8	956165	957286	1121	chr8:956165-957286			yes
chr12	128052571	128053692	1121	chr12:128052571-128053692			yes
chr14	104754900	104756021	1121	chr14:104754900-104756021			yes
chr2	7628486	7629606	1120	chr2:7628486-7629606			yes
chr2	18475390	18476510	1120	chr2:18475390-18476510			yes
chr9	137679769	137680889	1120	chr9:137679769-137680889			yes
chr15	28394445	28395565	1120	chr15:28394445-28395565
chr16	52282689	52283809	1120	chr16:52282689-52283809			yes
chr18	76208895	76210015	1120	chr18:76208895-76210015			yes
chr19	29910900	29912020	1120	chr19:29910900-29912020			yes
chrX	2300460	2301580	1120	chrX:2300460-2301580			yes
chrY	2250460	2251580	1120	chrY:2250460-2251580			yes
chr5	3323023	3324142	1119	chr5:3323023-3324142			yes
chr18	3740560	3741679	1119	chr18:3740560-3741679			yes
chr3	175898834	175899952	1118	chr3:175898834-175899952			yes
chr7	148344490	148345608	1118	chr7:148344490-148345608			yes
chr8	38902298	38903416	1118	chr8:38902298-38903416			yes
chr17	896521	897639	1118	chr17:896521-897639			yes
chr1	18001846	18002963	1117	chr1:18001846-18002963			yes
chr17	76473912	76475029	1117	chr17:76473912-76475029			yes
chr20	25047651	25048768	1117	chr20:25047651-25048768		yes	yes
chr21	44579800	44580917	1117	chr21:44579800-44580917			yes
chr22	27790565	27791682	1117	chr22:27790565-27791682		yes	yes
chr4	6580567	6581683	1116	chr4:6580567-6581683			yes
chr6	38133511	38134627	1116	chr6:38133511-38134627		yes	yes
chr11	129433194	129434310	1116	chr11:129433194-129434310			yes
chr12	64759982	64761098	1116	chr12:64759982-64761098			yes
chr17	43526595	43527711	1116	chr17:43526595-43527711		yes	yes
chr2	2576087	2577202	1115	chr2:2576087-2577202			yes
chr5	2004567	2005682	1115	chr5:2004567-2005682
chr7	7113411	7114526	1115	chr7:7113411-7114526			yes
chr10	123959849	123960964	1115	chr10:123959849-123960964
chr11	133196076	133197191	1115	chr11:133196076-133197191			yes
chr7	71144785	71145899	1114	chr7:71144785-71145899			yes
chr10	83453209	83454323	1114	chr10:83453209-83454323			yes
chr15	23406257	23407371	1114	chr15:23406257-23407371			yes
chr19	55608051	55609165	1114	chr19:55608051-55609165			yes
chr5	144752431	144753544	1113	chr5:144752431-144753544			yes
chr8	144031010	144032123	1113	chr8:144031010-144032123			yes
chr20	62766306	62767419	1113	chr20:62766306-62767419
chr21	47785009	47786122	1113	chr21:47785009-47786122		yes
chrX	62183760	62184873	1113	chrX:62183760-62184873		yes	yes
chr2	107960992	107962104	1112	chr2:107960992-107962104			yes
chr2	242484976	242486088	1112	chr2:242484976-242486088			yes
chr6	18888033	18889145	1112	chr6:18888033-18889145			yes
chr6	34011788	34012900	1112	chr6:34011788-34012900		yes	yes
chr8	12306308	12307420	1112	chr8:12306308-12307420			yes
chr9	105776553	105777665	1112	chr9:105776553-105777665			yes
chr17	79776242	79777354	1112	chr17:79776242-79777354			yes
chr19	39093012	39094124	1112	chr19:39093012-39094124		yes	yes
chr20	35192430	35193542	1112	chr20:35192430-35193542			yes
chrX	26102980	26104092	1112	chrX:26102980-26104092			yes
chr1	7163341	7164452	1111	chr1:7163341-7164452			yes
chr2	5649530	5650641	1111	chr2:5649530-5650641			yes
chr5	1422395	1423506	1111	chr5:1422395-1423506
chr7	67719704	67720815	1111	chr7:67719704-67720815			yes
chr11	114472206	114473317	1111	chr11:114472206-114473317			yes
chr22	40896906	40898017	1111	chr22:40896906-40898017			yes
chr16	51273092	51274202	1110	chr16:51273092-51274202		yes	yes
chr18	77341692	77342802	1110	chr18:77341692-77342802			yes
chr22	50606156	50607266	1110	chr22:50606156-50607266		yes
chr2	68676632	68677741	1109	chr2:68676632-68677741			yes
chr3	152411727	152412836	1109	chr3:152411727-152412836			yes
chr10	78376313	78377422	1109	chr10:78376313-78377422			yes
chr13	29963263	29964372	1109	chr13:29963263-29964372			yes
chr16	77367790	77368899	1109	chr16:77367790-77368899			yes
chr18	48976941	48978050	1109	chr18:48976941-48978050			yes
chr4	63553577	63554685	1108	chr4:63553577-63554685			yes
chr19	56053712	56054820	1108	chr19:56053712-56054820			yes
chr2	43741591	43742698	1107	chr2:43741591-43742698		yes	yes
chr9	119264391	119265498	1107	chr9:119264391-119265498			yes
chr12	108741480	108742587	1107	chr12:108741480-108742587			yes
chr5	105899608	105900714	1106	chr5:105899608-105900714			yes
chrX	105763902	105765008	1106	chrX:105763902-105765008			yes
chr5	45373440	45374545	1105	chr5:45373440-45374545			yes
chr6	26670236	26671341	1105	chr6:26670236-26671341		yes	yes
chr13	20353319	20354424	1105	chr13:20353319-20354424		yes	yes
chr8	35105	36209	1104	chr8:35105-36209		yes	yes
chr11	37764565	37765669	1104	chr11:37764565-37765669		yes	yes
chr14	76798774	76799878	1104	chr14:76798774-76799878			yes
chr6	129946066	129947169	1103	chr6:129946066-129947169			yes
chr7	148027099	148028202	1103	chr7:148027099-148028202			yes
chr16	1043436	1044539	1103	chr16:1043436-1044539			yes
chr20	62073883	62074986	1103	chr20:62073883-62074986		yes	yes
chr1	1453162	1454264	1102	chr1:1453162-1454264			yes
chr6	166122124	166123226	1102	chr6:166122124-166123226			yes
chr19	1137137	1138239	1102	chr19:1137137-1138239			yes
chr21	47234248	47235350	1102	chr21:47234248-47235350		yes	yes
chr9	126735397	126736498	1101	chr9:126735397-126736498			yes
chr18	76392849	76393950	1101	chr18:76392849-76393950
chr21	43446786	43447887	1101	chr21:43446786-43447887		yes	yes
chr5	1047453	1048553	1100	chr5:1047453-1048553			yes
chr11	25922968	25924068	1100	chr11:25922968-25924068			yes
chr12	691350	692450	1100	chr12:691350-692450			yes
chr18	76610832	76611932	1100	chr18:76610832-76611932			yes
chr19	51313236	51314336	1100	chr19:51313236-51314336		yes	yes
chrX	123483876	123484976	1100	chrX:123483876-123484976			yes
chr2	8789343	8790442	1099	chr2:8789343-8790442			yes
chr3	176015022	176016121	1099	chr3:176015022-176016121			yes
chr2	32335484	32336582	1098	chr2:32335484-32336582			yes
chr10	50461635	50462733	1098	chr10:50461635-50462733		yes	yes
chr10	132974453	132975551	1098	chr10:132974453-132975551		yes	yes
chr14	106149411	106150509	1098	chr14:106149411-106150509			yes
chr22	47554523	47555621	1098	chr22:47554523-47555621		yes	yes
chr5	11240199	11241296	1097	chr5:11240199-11241296			yes
chr7	1657679	1658776	1097	chr7:1657679-1658776			yes
chr1	234383297	234384393	1096	chr1:234383297-234384393			yes
chr8	74061272	74062368	1096	chr8:74061272-74062368			yes
chr10	13156472	13157568	1096	chr10:13156472-13157568			yes
chr11	430671	431767	1096	chr11:430671-431767
chr16	907359	908455	1096	chr16:907359-908455			yes
chr22	47336060	47337156	1096	chr22:47336060-47337156		yes	yes
chr2	242987002	242988097	1095	chr2:242987002-242988097
chr13	114195742	114196837	1095	chr13:114195742-114196837
chrX	7994739	7995834	1095	chrX:7994739-7995834			yes
chrX	51611271	51612366	1095	chrX:51611271-51612366			yes
chr6	27452389	27453483	1094	chr6:27452389-27453483			yes
chr6	63491514	63492608	1094	chr6:63491514-63492608		yes	yes
chr6	169647313	169648407	1094	chr6:169647313-169648407			yes
chr10	1021573	1022667	1094	chr10:1021573-1022667
chr12	3377218	3378312	1094	chr12:3377218-3378312
chr12	126011305	126012399	1094	chr12:126011305-126012399			yes
chr19	431941	433035	1094	chr19:431941-433035
chr19	57570808	57571902	1094	chr19:57570808-57571902			yes
chrX	1853901	1854995	1094	chrX:1853901-1854995			yes
chrX	40475147	40476241	1094	chrX:40475147-40476241			yes
chrY	1803901	1804995	1094	chrY:1803901-1804995			yes
chr4	3568946	3570039	1093	chr4:3568946-3570039			yes
chr7	158596417	158597510	1093	chr7:158596417-158597510
chr15	28595383	28596476	1093	chr15:28595383-28596476			yes
chr15	28805446	28806539	1093	chr15:28805446-28806539		yes	yes
chr12	58826696	58827788	1092	chr12:58826696-58827788		yes	yes
chr13	19477557	19478649	1092	chr13:19477557-19478649			yes
chr19	57256193	57257285	1092	chr19:57256193-57257285			yes
chrX	222736	223828	1092	chrX:222736-223828
chrY	172736	173828	1092	chrY:172736-173828
chr1	102018514	102019605	1091	chr1:102018514-102019605			yes
chr10	121153358	121154449	1091	chr10:121153358-121154449			yes
chr15	93320726	93321817	1091	chr15:93320726-93321817			yes
chr18	28338018	28339109	1091	chr18:28338018-28339109			yes
chr2	132299698	132300788	1090	chr2:132299698-132300788			yes
chr10	35838247	35839337	1090	chr10:35838247-35839337
chr14	105652462	105653552	1090	chr14:105652462-105653552			yes
chr1	242557353	242558442	1089	chr1:242557353-242558442			yes
chr2	236433845	236434934	1089	chr2:236433845-236434934
chr5	162332931	162334020	1089	chr5:162332931-162334020			yes
chrX	25841202	25842291	1089	chrX:25841202-25842291			yes
chr6	168918883	168919971	1088	chr6:168918883-168919971			yes
chr16	85421313	85422401	1088	chr16:85421313-85422401			yes
chr4	1217892	1218979	1087	chr4:1217892-1218979			yes
chr4	5858072	5859159	1087	chr4:5858072-5859159			yes
chr12	131328119	131329206	1087	chr12:131328119-131329206			yes
chr18	77446662	77447749	1087	chr18:77446662-77447749
chr19	24061284	24062371	1087	chr19:24061284-24062371			yes
chr4	186748338	186749424	1086	chr4:186748338-186749424			yes
chr7	2889497	2890583	1086	chr7:2889497-2890583			yes
chr7	112437317	112438403	1086	chr7:112437317-112438403			yes
chr12	22510843	22511929	1086	chr12:22510843-22511929		yes	yes
chr16	89704954	89706040	1086	chr16:89704954-89706040			yes
chrX	1566711	1567797	1086	chrX:1566711-1567797			yes
chrY	1516711	1517797	1086	chrY:1516711-1517797			yes
chr5	12425882	12426967	1085	chr5:12425882-12426967			yes
chr5	173948539	173949624	1085	chr5:173948539-173949624			yes
chr7	113683084	113684169	1085	chr7:113683084-113684169			yes
chr7	158798410	158799495	1085	chr7:158798410-158799495
chr8	34099277	34100362	1085	chr8:34099277-34100362			yes
chr16	52373829	52374914	1085	chr16:52373829-52374914			yes
chr18	15192981	15194066	1085	chr18:15192981-15194066			yes
chr21	45023961	45025046	1085	chr21:45023961-45025046			yes
chr22	37075892	37076977	1085	chr22:37075892-37076977			yes
chr3	76779146	76780229	1083	chr3:76779146-76780229			yes
chr4	6005131	6006214	1083	chr4:6005131-6006214			yes
[truncated: 467 more rows]

## Sheet: S3B Table
S3B Table. Additional information about 299 of regions that remain larger than 1kb after in silico restriction with AluI, SaqAI, MvaI and HinfI restrictases and do not overlap with gaps, repeat or blacklisted regions.
Chromosome	Start	End	region size	overlapping TSS	overlaping gene
chr1	844288	845305	1017
chr1	869302	870376	1074		SAMD11
chr1	2211989	2214036	2047		SKI
chr1	53562825	53564839	2014		SLC1A7
chr1	201178492	201180316	1824		IGFN1
chr1	226985202	226986219	1017
chr1	246395709	246397765	2056		SMYD3
chr1	246647171	246648779	1608		SMYD3
chr1	247280906	247282302	1396
chr1	248546463	248547683	1220
chr10	367404	369483	2079		DIP2C
chr10	493815	495190	1375		DIP2C
chr10	1021573	1022667	1094
chr10	1368900	1369964	1064		ADARB2
chr10	1382259	1383862	1603		ADARB2
chr10	1560671	1561709	1038		ADARB2
chr10	2273918	2274984	1066
chr10	35838247	35839337	1090		CCNY
chr10	123959849	123960964	1115		TACC2
chr10	133765582	133767465	1883		PPP2R2D
chr10	133771891	133773080	1189		PPP2R2D
chr10	133972632	133975340	2708		JAKMIP3
chr10	134365514	134367628	2114		INPP5A
chr10	134585313	134586475	1162		INPP5A
chr10	134676977	134678476	1499		CFAP46
chr10	134748712	134750208	1496		CFAP46
chr10	134830995	134832177	1182
chr10	134890963	134893437	2474
chr10	134924638	134925718	1080		ADGRA1
chr10	134968949	134970006	1057
chr10	135104646	135106093	1447		TUBGCP2
chr10	135130986	135132063	1077
chr11	430671	431767	1096		ANO9
chr11	1315255	1316533	1278		TOLLIP
chr11	1450725	1454396	3671		BRSK2
chr11	2081530	2082546	1016
chr11	71232213	71234239	2026
chr11	119954787	119956547	1760
chr11	134844647	134845664	1017
chr12	3377218	3378312	1094		TSPAN9
chr12	129329262	129330873	1611
chr12	129572370	129574176	1806		TMEM132D
chr12	130575205	130576809	1604
chr12	130863803	130864954	1151
chr12	131016357	131017774	1417		RIMBP2
chr12	132619116	132620970	1854
chr12	132633390	132635389	1999		NOC4L
chr12	132816699	132819451	2752
chr12	133415701	133416718	1017
chr13	19711517	19712533	1016
chr13	21863908	21864961	1053
chr13	111133073	111134401	1328		COL4A2
chr13	111992432	111994143	1711		TEX29
chr13	113665679	113667368	1689		MCF2L
chr13	113765631	113767499	1868		F7
chr13	113869205	113870542	1337		CUL4A
chr13	114195742	114196837	1095		TMCO3
chr13	114430243	114431496	1253		GRK1
chr13	114749188	114750190	1002		RASA3
chr13	114838210	114839235	1025		RASA3
chr14	36417232	36419050	1818
chr14	99814096	99815170	1074
chr14	104895986	104897770	1784
chr14	106232517	106233541	1024
chr15	28394445	28395565	1120		HERC2
chr15	69675442	69677012	1570		PAQR5
chr16	235990	237324	1334
chr16	1142288	1143361	1073		C1QTNF8
chr16	1422739	1424288	1549		UNKL
chr16	9047095	9048146	1051
chr16	29314013	29315020	1007
chr16	86006116	86007800	1684
chr16	88310402	88312397	1995
chr16	88312400	88314735	2335
chr16	89027735	89028817	1082
chr16	89232205	89233237	1032	LINC02138
chr16	89371962	89373337	1375		ANKRD11
chr16	89713832	89714859	1027		CHMP1A
chr16	90182939	90184569	1630
chr16	90234889	90237214	2325
chr17	252689	254164	1475
chr17	545479	547099	1620		VPS53
chr17	551835	552874	1039		VPS53
chr17	561093	562148	1055		VPS53
chr17	651862	653015	1153		GEMIN4
chr17	26843281	26845251	1970
chr17	65560914	65562149	1235		PITPNC1
chr17	75557262	75558965	1703
chr17	78721690	78723466	1776		RPTOR
chr17	80304926	80305946	1020
chr17	80318077	80319512	1435		TEX19
chr17	80742741	80743810	1069		TBCD
chr18	9815150	9816207	1057		RAB31
chr18	55796847	55798874	2027		NEDD4L
chr18	55837466	55838714	1248		NEDD4L
chr18	74135324	74137056	1732		ZNF516
chr18	76197084	76198703	1619
chr18	76373531	76374713	1182
chr18	76392849	76393950	1101
chr18	76615288	76616312	1024
chr18	76826850	76828012	1162
chr18	77005505	77006509	1004		ATP9B
chr18	77233477	77235706	2229		NFATC1
chr18	77309912	77312149	2237
chr18	77378412	77380774	2362
chr18	77446662	77447749	1087		CTDP1
chr18	77512160	77513203	1043		CTDP1
chr18	77590630	77591843	1213
chr18	77625711	77626980	1269		KCNG2
chr19	403959	405192	1233
chr19	428713	430494	1781		SHC2
chr19	431941	433035	1094		SHC2
chr19	3172521	3173736	1215
chr19	21051051	21052373	1322
chr19	21081925	21082960	1035
chr19	56361482	56363100	1618		NLRP4
chr2	845203	846206	1003
chr2	1008136	1010540	2404		SNTG2
chr2	1022909	1024031	1122		SNTG2
chr2	1219739	1224916	5177		SNTG2
chr2	1224920	1226870	1950		SNTG2
chr2	1527666	1528717	1051		TPO
chr2	1529892	1531324	1432		TPO
chr2	1531413	1532863	1450		TPO
chr2	1532934	1534404	1470		TPO
chr2	1535263	1537621	2358		TPO
chr2	1537624	1539627	2003		TPO
chr2	1540394	1541975	1581		TPO
chr2	1571795	1573125	1330
chr2	3184117	3185460	1343
chr2	3334308	3335955	1647		EIPR1
chr2	9445124	9446382	1258		ASAP2
chr2	44084852	44086484	1632		ABCG8
chr2	44096031	44097830	1799		ABCG8
chr2	111980748	111982941	2193
chr2	133151232	133153080	1848
chr2	135364392	135367566	3174		TMEM163
chr2	236433845	236434934	1089		AGAP1
chr2	239685077	239686286	1209
chr2	240514534	240515783	1249
chr2	241124531	241125556	1025
chr2	242788716	242791141	2425
chr2	242945447	242946587	1140
chr2	242948473	242950265	1792
chr2	242950268	242952862	2594
chr2	242987002	242988097	1095
chr2	242988706	242989848	1142
chr20	2463370	2464439	1069		ZNF343
chr20	20336869	20339032	2163		CFAP61
chr20	24709888	24710903	1015
chr20	59847749	59849628	1879		CDH4
chr20	59849653	59850839	1186		CDH4
chr20	60494940	60496457	1517		CDH4
chr20	60518003	60521693	3690
chr20	60522786	60523926	1140
chr20	60853081	60854151	1070		OSBPL2
chr20	62763182	62765317	2135
chr20	62766306	62767419	1113
chr21	16403115	16404475	1360		NRIP1
chr21	43233932	43235570	1638		PRDM15
chr21	44007475	44010568	3093
chr21	45836593	45837808	1215		TRPM2
chr21	47589130	47590305	1175		SPATC1L
chr22	19714600	19715650	1050
chr22	19894319	19895468	1149		TXNRD2
chr22	43974440	43975890	1450		EFCAB6
chr22	45433206	45434642	1436
chr3	75827389	75828825	1436		ZNF717
chr3	81063189	81064487	1298
chr3	183674161	183675951	1790		ABCC5
chr3	194350089	194351528	1439		TMEM44
chr3	195498988	195500672	1684		MUC4
chr3	195505707	195506712	1005		MUC4
chr3	195506811	195508344	1533		MUC4
chr3	195508347	195511051	2704		MUC4
chr3	195511334	195513096	1762		MUC4
chr3	195513387	195515315	1928		MUC4
chr3	195607193	195608688	1495		TNK2
chr3	195977112	195978342	1230		PCYT1A
chr3	196759262	196761958	2696
chr3	197113720	197114750	1030
chr3	197116184	197118418	2234
chr3	197163617	197165076	1459
chr3	197244014	197245269	1255		BDH1
chr3	197405108	197407533	2425		RUBCN
chr3	197595976	197597016	1040		LRCH3
chr3	197895174	197896454	1280		FAM157A
chr4	738334	741555	3221		PCGF3
chr4	1391219	1392467	1248
chr4	1421435	1422558	1123
chr4	24873941	24875019	1078		CCDC149
chr4	187353415	187355474	2059
chr4	187355984	187357325	1341
chr4	189315216	189316552	1336
chr4	190228543	190230768	2225
chr4	190566423	190567932	1509
chr5	552233	554112	1879
chr5	648165	651551	3386		CEP72
chr5	1022095	1026791	4696		NKD2
chr5	1070104	1073447	3343		SLC12A7
chr5	1196631	1198081	1450
chr5	1259017	1260152	1135		TERT
chr5	1289405	1291122	1717		TERT
chr5	1422395	1423506	1111		SLC6A3
chr5	2004567	2005682	1115
chr5	2209436	2211022	1586
chr5	12056820	12058009	1189
chr5	132685132	132686168	1036		FSTL4
chr5	178704152	178705204	1052		ADAMTS2
chr5	180042128	180043206	1078		FLT4
chr5	180044356	180045693	1337		FLT4
chr6	518841	521371	2530		EXOC2
chr6	2200672	2202758	2086		GMDS
chr6	44678660	44679726	1066
chr6	149198003	149199129	1126		UST
chr6	156052014	156053367	1353
chr6	161263965	161265138	1173
chr6	167162103	167163290	1187		RPS6KA2
chr6	167835199	167836371	1172
chr6	168133422	168134440	1018
chr6	168340673	168342538	1865		AFDN
chr6	168961123	168963305	2182		SMOC2
chr6	169776731	169777856	1125
chr7	220902	222191	1289		FAM20C
chr7	223968	225228	1260		FAM20C
chr7	442971	444101	1130
chr7	699917	702379	2462		PRKAR1B
chr7	1909790	1911061	1271		MAD1L1
chr7	2030335	2032007	1672
chr7	45117816	45120000	2184
chr7	100349353	100350715	1362		ZAN
chr7	131560572	131561622	1050
chr7	155126101	155128425	2324
chr7	155138188	155141628	3440
chr7	157355315	157356718	1403		PTPRN2
chr7	157385068	157386239	1171		PTPRN2
chr7	157439638	157442558	2920		PTPRN2
chr7	157488389	157489962	1573		PTPRN2
chr7	157524127	157525687	1560		PTPRN2
chr7	157640075	157641275	1200		PTPRN2
chr7	157850809	157853119	2310		PTPRN2
chr7	157939588	157940652	1064		PTPRN2
chr7	157940656	157941921	1265		PTPRN2
chr7	158046513	158047529	1016		PTPRN2
chr7	158247840	158249387	1547		PTPRN2
chr7	158369443	158370476	1033
chr7	158596417	158597510	1093		ESYT2
chr7	158798410	158799495	1085
chr7	158882620	158883825	1205		VIPR2
chr8	940277	942736	2459		DLGAP2
chr8	1184890	1191439	6549		DLGAP2
chr8	1298290	1300527	2237		DLGAP2
chr8	1332408	1334132	1724		DLGAP2
chr8	1336182	1337453	1271		DLGAP2
chr8	1509794	1511754	1960		DLGAP2
chr8	1516056	1517421	1365		DLGAP2
chr8	1590022	1591370	1348		DLGAP2
chr8	1938380	1939396	1016		KBTBD11
chr8	6230315	6231636	1321
chr8	94684194	94685640	1446
chr8	142262468	142263536	1068
chr8	143064851	143066256	1405
chr8	143363785	143365293	1508		TSNARE1
chr8	143884639	143886381	1742
chr8	144389160	144390633	1473
chr8	145604629	145607064	2435		ADCK5
chr8	145849858	145852063	2205
chr9	39444674	39446333	1659
chr9	40772272	40773931	1659		ZNF658
chr9	41589693	41591352	1659
chr9	129246687	129247988	1301
chr9	134390813	134391935	1122		POMT1
chr9	136876979	136879786	2807
chr9	137356316	137358900	2584
chr9	138727946	138731015	3069		CAMSAP1
chr9	139494979	139496281	1302
chr9	140712885	140714191	1306
chr9	141007198	141008550	1352		CACNA1B
chr9	141121601	141123987	2386		FAM157B
chrX	222736	223828	1092		GTPBP6
chrX	302953	305107	2154		PPP2R3B
chrX	337059	338857	1798		PPP2R3B
chrX	697772	699004	1232
chrX	931210	932701	1491
chrX	2182988	2184734	1746		DHRSX
chrX	2280642	2281913	1271		DHRSX
chrX	17791094	17792560	1466
chrX	88456793	88458079	1286
chrX	88460793	88461801	1008
chrY	172736	173828	1092		GTPBP6
chrY	252953	255107	2154		PPP2R3B
chrY	287059	288857	1798		PPP2R3B
chrY	647772	649004	1232
chrY	881210	882701	1491
chrY	2132988	2134734	1746		DHRSX
chrY	2230642	2231913	1271		DHRSX
chrY	6400734	6403214	2480
chrY	6403839	6405439	1600
chrY	19195120	19196449	1329
