# Supplementary material for: Genome-wide histone modification profiling of inner cell mass and trophectoderm of bovine blastocysts by RAT-ChIP
Source: PLoS One. 2019 Nov 25;14(11):e0225801. doi: 10.1371/journal.pone.0225801 (PMC6876874; doi:10.1371/journal.pone.0225801)
Supplement: S4 Table — (XLSX) [file pone.0225801.s020.xlsx]

## Sheet: S4 Table
S4 Table. Statistics and quality parameters of RAT-ChIP-seq and reanalyzed ChIP-seq datasets in K562 cells
Sample name	GEO	Nr. of cells	Modification	Nr of reads	Nr of mapped reads	% of mapping	Nr of duplicated reads	Duplication %	Duplication rate	read length	Sequencing type	P25/Median/P75 insert size	GC%	Reference
RAT-ChIP 100 cells	GSM2780328	100	H3K4me3	31456882	29159974	92.7	19516178	62.041	63.85	75bp	Illumina paired-end	132 / 186 / 265	45.54
RAT-ChIP 1000 cells	GSM2780330	1000	H3K4me3	69563299	65054480	93.52	37576090	54.0171	47.62	75bp	Illumina paired-end	108 / 150 / 221	47.47
Encode UW rep1	GSM945165	millions	H3K4me3	22893962	22053106	96.33	3427776	14.9724	12.38	36bp	Illumina single-end		52.73	Thurman et al, 2012
Encode UW rep2	GSM945165	millions	H3K4me3	20872420	20048358	96.05	2723832	13.0499	10.89	36bp	Illumina single-end		52.61	Thurman et al, 2012
Mint-ChIP 500 cells	(GSM1918612-GSM1918616)	5*500	H3K4me3	12604471	11644094	92.38	6397058	50.7523	34.79	36bp	Illumina paired-end	200 / 260 / 330	52.48	van Galen et al, 2016
Mint-ChIP 1000 cells	(GSM1918637-GSM1918641)	5*1000	H3K4me3	13469262	12423818	92.24	6242445	46.3459	33.17	36bp	Illumina paired-end	197 / 256 / 326	52.65	van Galen et al, 2016
ChIPmentation 10 000 cells	GSM1782695	10000	H3K4me3	50218979	49562137	98.69	32184933	64.0892	60.74	50bp	Illumina single-end		45.22	Schmidl et al. 2015
ChIPmentation 500 000 cells	GSM1782755	500000	H3K4me3	36095458	35657898	98.79	8365134	23.175	18.87	50bp	Illumina single-end		44.87	Schmidl et al. 2015
Encode Bernstein rep1	GSM733680	millions	H3K4me3	17903857	14079366	78.64	1678365	9.37432	10.63	50bp	Illumina single-end		47.28	ENCODE Project Consortium, 2012
Encode Bernstein rep2	GSM733680	millions	H3K4me3	30270485	23040669	76.12	3347238	11.0578	12.5	50bp	Illumina single-end		43.38	ENCODE Project Consortium, 2012
CUTandTag rep1	GSM3536518	unknown	H3K4me3	9744428	9622487	98.75	4103997	42.12	28.3	25bp	Illumina paired-end	207 / 284 / 414	60.93	Kaya-Okur et al, 2019
CUTandTag rep2	GSM3680226	unknown	H3K4me3	42291987	36990053	87.46	14511246	34.31	9.85	25bp	Illumina paired-end	82 / 127 / 203	51.92	Kaya-Okur et al, 2019
nChIP	GSM1141672	millions	H3K4me3	11639776	11048128	94.92	557162	4.79	3.15	36bp	Illumina single-end		43.17	Mercer et al, 2013
RAT-ChIP 100 cells	GSM2780329	100	H3K27me3	40644867	37838953	93.1	17464514	42.97	33.53	50bp	Illumina paired-end	108 / 168 / 265	42.74
RAT-ChIP 1000 cells	GSM2780331	1000	H3K27me3	52698558	48430936	91.9	18385658	34.89	18.52	50bp	Illumina paired-end	98 / 150 / 235	43.85
Encode UW rep1	GSM945228	millions	H3K27me3	20351083	16293012	80.06	6345994	31.18	37.03	36bp	Illumina single-end		48.1	Thurman et al, 2012
Encode UW rep2	GSM945228	millions	H3K27me3	20647926	14643279	70.92	4002584	19.38	25.78	36bp	Illumina single-end		46.92	Thurman et al, 2012
Mint-ChIP 500 cells	(GSM1918592-GSM1918596)	5*500	H3K27me3	28061238	26009368	92.69	10438437	37.2	25.97	36bp	Illumina paired-end	205 / 273 / 344	47.21	van Galen et al, 2016
Mint-ChIP 1000 cells	(GSM1918582-GSM1918586)	5*1000	H3K27me3	34926999	32123187	91.97	10561907	30.24	23.48	36bp	Illumina paired-end	201 / 269 / 340	47.08	van Galen et al, 2016
ChIPmentation 10 000 cells	GSM1782693	10000	H3K27me3	33868637	33397012	98.61	5801869	17.13	12.89	50bp	Illumina single-end		41.94	Schmidl et al. 2015
ChIPmentation 500 000 cells	GSM1782739	500000	H3K27me3	45743646	45206575	98.83	3135629	6.85	3.13	50bp	Illumina single-end		40.94	Schmidl et al. 2015
Encode Bernstein rep1	GSM733658	millions	H3K27me3	23651262	18620309	78.73	1497850	6.33	6.39	50bp	Illumina single-end		42.16	ENCODE Project Consortium, 2012
Encode Bernstein rep2	GSM733658	millions	H3K27me3	28165277	20153048	71.55	4772770	16.95	19.68	50bp	Illumina single-end		47.12	ENCODE Project Consortium, 2012
CUTandTag rep1	GSM3536512	60	H3K27me3	6325407	5197043	82.16	2416860	38.21	45.35	25bp	Illumina paired-end	202 / 259 / 401	51.83	Kaya-Okur et al, 2019
CUTandTag rep2	GSM3536509	2000	H3K27me3	8686473	8536323	98.27	758736	8.73	8.17	25bp	Illumina paired-end	205 / 281 / 412	51.7	Kaya-Okur et al, 2019
nChIP	GSM1141671	millions	H3K27me3	13528824	9670065	71.48	484226	3.58	2.74	36bp	Illumina single-end		41.08	Mercer et al, 2013
