# Supplementary material for: Genome-wide histone modification profiling of inner cell mass and trophectoderm of bovine blastocysts by RAT-ChIP
Source: PLoS One. 2019 Nov 25;14(11):e0225801. doi: 10.1371/journal.pone.0225801 (PMC6876874; doi:10.1371/journal.pone.0225801)
Supplement: S5 Table — (XLSX) [file pone.0225801.s021.xlsx]

## Sheet: S5 Table
S5 Table. Number and overlap of H3K4me3 peaks of RAT-ChIP-seq and reanalyzed ChIP-seq datasets in K562 cells
Sample	nr. of H3K4me3 peaks	% of overlapping peaks with UW1	% of overlapping peaks with Bern1	RAT-ChIP 100c rep 0	RAT-ChIP 1000c rep 0	Mint-ChIP 500c	Mint-ChIP 1000c	EnCODE UW1	EnCODE UW2	EnCODE Bern1	EnCODE Bern2	ChIPmentation 10K	ChIPmentation 500K	CUTandTAG1	CUTandTAG2	nChIP
RAT-ChIP 100c rep 0	30182	72.0147	51.2161
RAT-ChIP 1000c rep 0	35044	73.3808	52.1876	26787
Mint-ChIP 500c	27865	73.6339	52.3677	16174	17577
Mint-ChIP 1000c	24890	68.2795	48.5597	16421	17662	20822
EnCODE UW1	20936	92.7834	67.7831	15077	15363	15416	14295
EnCODE UW2	21506	100	71.119	15230	15549	15553	14503	19954
EnCODE Bern1	29438	84.2854	59.9429	18513	19692	19227	18767	17646	17987
EnCODE Bern2	29225	82.8334	100	18304	19489	19301	18806	17342	17263	22859
ChIPmentation 10K	40953	90.4089	64.2978	20084	22477	17602	17733	18928	19236	22606	21973
ChIPmentation 500K	24037	84.338	59.9803	16976	17630	15092	15197	17657	17818	18752	18171	23854
CUTandTAG1	16746	74.0829	52.687	13948	13677	14129	14289	15510	15563	15350	15017	15705	15072
CUTandTAG2	22430	65.9773	46.9223	13686	13243	13067	13288	13813	13946	14538	14107	15577	14146	13528
nChIP	18178	71.3126	50.7168	14233	14867	13192	13306	14930	15024	16505	16710	16933	16090	13791	13085
