# Supplementary material for: Genome-wide histone modification profiling of inner cell mass and trophectoderm of bovine blastocysts by RAT-ChIP
Source: PLoS One. 2019 Nov 25;14(11):e0225801. doi: 10.1371/journal.pone.0225801 (PMC6876874; doi:10.1371/journal.pone.0225801)
Supplement: S6 Table — S6A. List of genes upregulated in ICM compared to TE. S6B. List of genes upregulated in TE compared to ICM. S6C. List of genes and their TSS coordinates that are upregulated in ICM compared to TE in at least 3 different datasets. S6D. List of genes and their TSS coordinates that are upregulated in TE compared to ICM in at least 3 different datasets. (XLSX) [file pone.0225801.s022.xlsx]

## Sheet: S6a Table
S6a Table. List of genes upregulated in ICM compared to TE
Gene_ID	Also in TE list	Zhao et al 2016	Nagatomo et al 2015 in vivo	Nagatomo et al 2015 in vitro	Hosseini et al 2015	Ozawa et al 2012	Brinkhof et al 2015	H3K4me3 higher in ICM	H3K4me3 2xhigher in ICM	H3K4me3 higher in TE	H3K4me3 2xhigher in TE	H3K27me3 higher in ICM gene+2kb upstream	H3K27me3 higher in TE gene+2kb upstream	H3K27me3 higher in ICM +-2kb of TSS	H3K27me3 higher in TE +-2kb of TSS	Up in nr of exp
MARCH3					1											1
SEPT3					1		1									2
SEPT4					1											1
SEPT9		1														1
2ABB						1										1
A2M				1	1		1	1	1							3
A2MG						1										1
AARS			1					1								1
AATK				1												1
ABAT				1												1
ABCC3				1				1								1
ABCC4					1	1										2
ABCG1			1	1												2
ABHD17A		1								1						1
ABLIM3							1			1						1
ABO					1										1	1
ACAA2					1			1								1
ACADSB					1			1								1
ACER3				1												1
ACOT11					1											1
ACSF2					1	1		1								2
ACSS3					1					1						1
ACTG2					1		1									2
ACTR6				1				1								1
ACVR1B					1											1
ACVRL1							1									1
ADAMTS1					1											1
ADAMTS19						1		1								1
ADAMTS5						1										1
ADAMTS9						1										1
ADAT3		1														1
ADD2		1				1	1								1	3
ADFP			1	1												2
ADH5			1	1	1											3
ADH6							1									1
ADORA2B					1					1						1
ADRB2	1				1											1
AEBP2					1			1								1
AGER		1														1
AGPS			1													1
AGXT2L1					1											1
AHCY					1			1								1
AHCYL2		1	1	1	1	1	1	1								6
AIDA			1					1							1	1
AK3							1	1								1
AK3L1			1	1	1		1									4
AK4		1						1								1
AKAP1				1												1
AKAP12		1		1	1	1	1									5
AKAP2							1			1					1	1
AKAP8	1				1											1
AKIRIN1					1			1				1				1
AKIRIN2			1	1	1			1				1				3
AKR1E2		1														1
ALDH18A1				1				1								1
ALDH2							1			1						1
ALDH9A1					1										1	1
ALG1				1						1						1
ALKBH5					1					1						1
ALMS1			1		1											2
ALOX15	1			1						1	1					1
ALPL							1			1						1
ALS2			1			1										2
ALS2CR13					1											1
AMDHD1					1			1	1							1
AMIGO2							1	1								1
AMPD1					1											1
AMPH				1						1						1
AMZ2				1											1	1
ANAPC1				1												1
ANAPC7					1										1	1
ANGPTL2					1										1	1
ANKRD17					1			1								1
ANKRD31							1									1
ankrd39							1			1						1
ANKRD50					1											1
ANP32A				1				1								1
ANP32B			1													1
AOF2				1												1
AOFB						1										1
AP1AR					1		1									2
AP1S2					1		1							1		2
APBA2							1									1
APBB1			1	1				1								2
APCDD1					1											1
APEX1			1		1			1				1				2
APLF				1												1
APOA1				1												1
APOBEC3B					1											1
APOOL			1													1
APPL2					1			1								1
AREG					1											1
ARF5				1	1	1	1	1								4
ARFGAP3				1				1						1		1
ARG2			1	1	1		1	1								4
ARGFX					1											1
ARHGAP15					1			1	1							1
ARHGAP33		1														1
ARHGAP5					1											1
ARHGAP9					1											1
ARHGEF2					1					1						1
ARIH2			1													1
ARL3				1	1		1									3
ARL4A					1							1		1		1
ARL4D					1											1
ARL6			1	1												2
ARL6IP6					1			1								1
ARMC1					1							1		1		1
ARMCX2							1									1
ARMCX4							1									1
ARPM1							1									1
ARRDC4						1										1
ASB8			1											1		1
ASF1B					1									1		1
ASH1L	1				1											1
ASNS					1									1		1
ATAD1				1				1								1
ATF2					1											1
ATF3					1					1						1
ATF4					1					1		1		1		1
ATF7IP					1											1
ATIC				1	1											2
ATOH1					1			1								1
ATOX1					1											1
ATP10A		1					1									2
ATP1A3						1										1
ATP5G2					1											1
ATP5J2					1					1			1		1	1
ATP6V0A2	1			1											1	1
ATP6V1C2					1			1								1
ATP8A2						1										1
ATP8B4						1										1
ATXN1L					1			1								1
ATXN2					1											1
ATXN7L1				1												1
AURKAIP1				1												1
AURKB				1												1
AUTS2					1											1
AVIL					1		1	1	1							2
B2M				1						1						1
B3galt1							1									1
B9D1					1					1						1
B9D2				1												1
BAG3					1	1				1						2
BAMBI	1				1			1								1
BARD1					1			1								1
BAT1					1											1
BAT3					1											1
BAT4				1												1
BAZ1B			1	1	1			1				1		1		3
BBOX1					1										1	1
BBS2				1												1
BBX					1		1									2
BCAS2				1												1
BCL2L12				1						1						1
BCL2L14			1	1				1	1					1		2
BCL3		1	1													2
BCNT2			1	1	1	1	1	1								5
BCOR				1			1							1		2
BDH1				1			1			1						2
BEND4						1										1
BEX2			1		1		1			1						3
BHLHB2					1											1
BHLHE41						1										1
BMP2					1					1						1
BMP6					1											1
BMPER					1	1										2
BMS1				1				1								1
BNIP3L			1		1											2
BOLA-DMB		1			1										1	2
BOLA-DRB3		1		1	1		1									4
BPNT1			1													1
BPTF			1		1											2
BRCA1			1					1				1				1
BRD7				1												1
BRD8					1											1
BRP44L					1											1
BRPF1				1						1				1		1
BTG1					1							1		1		1
BTG2					1											1
BTG3	1				1			1								1
BTK		1	1	1	1		1									5
BUD13			1	1												2
BYSL			1							1						1
C10H14ORF169			1	1	1											3
C12orf75							1									1
C13H20orf30	1			1												1
C13H20orf4				1												1
C13H20ORF7				1	1											2
C14orf169							1									1
C16H1orf156				1												1
C16H1ORF26					1											1
C16orf80				1	1											2
C17H12ORF65				1												1
C19H17ORF81					1											1
C1H21ORF59				1	1											2
C1H21ORF63					1											1
C1H21ORF70			1													1
C1orf35				1												1
C1QBP				1												1
C1R				1												1
C1S			1	1												2
C20orf111				1												1
C21H14orf147			1	1	1	1										4
C22H3ORF23			1													1
C22H3ORF63				1												1
C23H6orf130				1												1
C23H6orf15		1														1
C25H16orf54		1						1	1							1
C25H16ORF75				1												1
C26H10ORF119			1	1												2
C28H10orf104				1												1
C29H11orf67				1												1
C3			1	1	1					1	1					3
C3H1orf54					1											1
C3H1orf77				1												1
C3orf70							1									1
C4BPA						1										1
C4H7orf23				1	1											2
C4H7orf53					1											1
C4orf32					1											1
C4orf46							1									1
C5H12orf11					1											1
C5H12orf23			1	1	1											3
C5H12orf32			1	1												2
C5H12orf44				1												1
C5H12ORF57					1					1		1		1		1
C5orf13							1									1
C5orf42						1										1
C8A							1								1	1
C8H9orf21				1												1
C8H9orf23	1		1	1												2
C8H9orf89		1														1
C9orf89							1									1
CA054						1										1
CA110						1										1
CA13							1									1
CA2				1	1					1						2
CA4		1		1	1		1	1								4
CACHD1				1	1		1									3
Cacna1d							1									1
CACNA1G					1					1						1
CADH2						1										1
CAH4						1										1
CALCOCO2				1	1											2
CAMTA1					1											1
CAPN2				1												1
CAPN5			1					1								1
CAPN7							1			1						1
CAPN8		1					1									2
CARS2				1						1						1
CASP3				1	1											2
CASP6			1	1				1								2
CATSPERB						1										1
CATSPERG		1														1
CAV1				1		1	1	1								3
CBFB				1				1								1
CBLL1					1			1								1
CBR1			1		1					1						2
CBR3		1	1	1	1		1									5
CBX6			1	1						1					1	2
CC2D1B				1												1
CCAR1				1				1								1
CCDC109B					1		1									2
CCDC115				1												1
CCDC117					1											1
CCDC123					1											1
CCDC127				1	1			1						1		2
CCDC137				1	1					1						2
CCDC138			1		1											2
CCDC160					1											1
CCDC18			1													1
CCDC23				1												1
CCDC42					1										1	1
CCDC65					1			1								1
CCDC75				1												1
CCDC76					1											1
CCDC79					1											1
CCDC86				1	1					1						2
CCDC88A						1										1
CCDC88C					1											1
CCDC96					1					1						1
CCL24		1			1		1									3
CCNA1					1		1									2
CCNB1			1		1			1								2
CCNB1IP1					1											1
CCNB2			1					1								1
CCNC				1	1											2
CCNE1					1					1						1
CCNG2					1											1
CCNL2				1	1					1						2
CCNYL1					1											1
CCPG1					1											1
CCRK				1												1
CCRN4L					1											1
CCSMST1					1											1
CCT2				1				1								1
CCT3				1				1				1				1
CCT6B					1		1	1								2
CCT7					1											1
CD226						1										1
CD3EAP	1				1											1
CD47			1	1	1	1	1									5
CD53					1											1
CD59			1	1			1	1	1					1		3
CD68					1							1		1		1
CD74		1														1
CD8B				1	1	1	1									4
CD9					1									1		1
CDC14B			1					1								1
CDC37					1											1
CDC42EP3				1										1		1
CDC42EP4		1	1	1	1		1									5
CDC5L				1												1
CDCA7			1	1	1			1							1	3
CDH17				1	1											2
CDH2					1	1	1	1								3
CDH24						1										1
CDK13					1			1						1		1
CDK4				1						1						1
CDK5RAP3				1												1
CDK7					1											1
CDK8					1											1
CDK9					1					1						1
CDKL2					1										1	1
CDKN1A					1											1
CDKN1C				1						1						1
CDN2B						1										1
CDO1					1											1
CDV3					1											1
CE054						1										1
CEBPD	1			1						1		1		1		1
CENPF			1													1
CENPL					1			1				1		1		1
CENPT					1							1				1
CEP120					1									1		1
CES3				1												1
CETN3			1	1												2
CETN4			1	1	1			1								3
CFB			1				1									2
CFD					1					1	1					1
CFTR						1										1
CHAF1A				1												1
CHCHD4				1						1						1
CHCHD7					1							1		1		1
CHCHD9				1	1											2
CHEK1			1	1	1											3
CHIC2				1				1								1
CHLE						1										1
CHN1							1									1
CHP				1	1											2
CHP1						1		1						1		1
CHRM4					1											1
CHST2						1	1	1								2
CHSY1			1		1		1	1								3
CIAPIN1				1												1
CIDEB				1	1	1		1	1							3
CIITA		1														1
CIPC		1						1								1
CISD1				1				1								1
CIST1					1										1	1
CITED1			1					1								1
CITED2					1											1
CK070						1										1
CKAP2					1											1
CKB					1		1									2
CLDN10					1		1									2
CLDN11					1											1
CLDN14					1											1
CLIC6							1									1
CLIP2							1									1
CLK1					1											1
CLNS1A				1	1											2
CLP1					1											1
CLSTN1			1													1
CLU					1					1						1
CLUAP1					1											1
CMYA5						1		1								1
CNBP					1			1				1		1		1
CNKSR3					1		1								1	2
CNN1					1					1						1
CNP					1					1						1
CNR2		1			1											2
CNRIP1			1	1	1											3
CNTLN						1										1
COASY				1												1
COL18A1				1	1		1									3
COL4A1		1		1	1		1	1								4
COL4A2					1											1
COL5A2							1									1
COL7A1		1														1
COL9A2					1											1
COMMD8				1												1
COQ2	1			1												1
COQ3				1				1						1		1
CORO2A		1					1	1								2
COX6B1					1								1		1	1
CP065						1										1
CPSF2					1			1				1				1
CPSF4				1						1				1		1
CRABP1					1											1
CRBA1						1										1
CREBBP					1											1
CREBZF					1											1
CRISPLD2					1					1						1
CRNKL1			1												1	1
CROP				1												1
CRYAB					1					1	1					1
CRYBG3						1										1
CRYM				1		1										2
CSDE1				1				1								1
CSNK2A2					1											1
CSNK2B					1					1						1
CSRP2BP			1	1						1				1		2
CSTB			1	1	1			1								3
CSTF3					1			1								1
CTBP2				1	1									1		2
CTGF	1				1											1
CTHRC1					1		1	1								2
CTNNBL1				1												1
CTNND2						1	1									2
CTSC					1		1									2
CTSS					1											1
CUL1				1										1		1
CUL4B				1	1											2
CWC22					1											1
CWC25					1							1				1
CXA1						1										1
CXCL14					1											1
CXCR4					1											1
CXG1						1										1
CXXC5			1												1	1
CYGB		1	1			1	1						1		1	4
CYP1A1				1	1		1									3
CYR61					1							1		1		1
D5KB44						1										1
DAB1		1														1
DAXX					1											1
DBC1						1										1
DBI				1								1				1
DBNDD2				1						1						1
DCAF6					1			1								1
DCAF7					1					1						1
DCI				1												1
DCK			1	1	1	1	1	1								5
DCP1A					1			1								1
DCPS			1													1
DCTN5			1					1								1
DCTPP1				1								1		1		1
DDAH1					1			1								1
DDIT4				1	1		1									3
DDN					1			1	1							1
DDX10				1	1											2
DDX23				1												1
DDX27				1												1
DDX39					1											1
DDX5					1			1								1
DDX6				1	1											2
DEK			1	1				1								2
DENND5B							1	1							1	1
DEPDC7				1	1			1								2
DESM						1										1
DFNA5							1									1
DGAT2			1		1		1									3
DGKA				1				1								1
DHFR							1									1
DHRS7					1		1	1								2
DHX15					1			1								1
DHX16					1										1	1
DHX29				1				1								1
DHX35				1				1						1		1
DHX36				1												1
DHX9				1	1			1	1			1				2
DKC1				1	1											2
DKK1					1											1
DKKL1				1						1						1
DLAT				1												1
DLG5				1												1
DMRT2					1					1						1
DMTF1					1		1									2
DNAH11					1											1
DNAJA1			1	1				1								2
DNAJB1					1											1
DNAJC12					1											1
DNAJC17				1				1								1
DNAJC22				1						1						1
DNAJC24				1												1
DNAL4				1						1	1					1
DNJB1						1										1
DNMT1						1				1						1
DOCK10					1											1
DOCK11						1										1
DPCD					1			1								1
DPH3			1	1						1						2
DPP8				1				1								1
DPPA3							1	1	1							1
DPPA4					1			1				1				1
DPYL2						1										1
DPYS		1		1	1	1	1									5
DPYSL2		1		1	1			1								3
DPYSL5					1											1
DR1					1											1
DTWD1			1	1				1								2
DTX3						1										1
DTYMK				1												1
DUS4L			1	1												2
DUSP1					1										1	1
DUSP10					1			1								1
DUSP11				1								1		1		1
DUSP26					1					1						1
DUSP4							1									1
DUSP5					1			1							1	1
DUT				1												1
DYNLL1					1											1
EAA1						1										1
EAF1	1		1	1								1				2
EBNA1BP2				1												1
ECE1						1										1
EDN3			1	1	1	1	1								1	5
EED					1			1				1				1
EEF1B					1											1
EEF1G					1					1						1
EFCAB7					1			1								1
EFEMP1						1		1								1
EFNA4				1						1						1
EFNB3					1											1
EGFL8		1	1													2
EGR1					1	1				1						2
EHMT1				1											1	1
EID3							1	1								1
EIF1					1					1						1
EIF1B				1	1											2
EIF2B2			1	1												2
EIF2C1				1												1
EIF3B					1											1
EIF3D					1											1
EIF3I				1	1							1		1		2
EIF4A2					1			1								1
EIF4A3					1									1		1
EIF4E2				1												1
EIF4G3				1												1
ELAVL3					1											1
ELF2				1	1										1	2
ELL2					1	1										2
ELOVL4					1					1						1
ELOVL6					1											1
ELP2				1	1			1								2
EMG1					1											1
EMILIN2					1	1	1	1								3
ENC1					1					1						1
ENO1					1					1						1
ENSBTAG00000001526						1										1
ENSBTAG00000006717						1										1
ENSBTAG00000012171						1										1
ENSBTAG00000023617						1										1
ENSBTAG00000027701						1										1
ENSBTAG00000031383						1										1
ENSBTAG00000032597						1										1
ENSBTAG00000034937						1										1
ENSBTAG00000037261						1										1
ENSBTAG00000037327						1										1
ENSBTAG00000037331						1										1
ENSBTAG00000037367						1										1
ENSBTAG00000038715						1										1
ENSBTAG00000039016						1										1
ENSBTAG00000040552						1										1
ENSBTAP00000037223							1									1
ENY2			1	1	1			1				1				3
EPC2					1					1						1
EPHA4						1										1
EPS8							1									1
ERAS					1											1
ERC1				1												1
ERC2						1		1								1
ERCC5				1												1
ERGIC3				1	1											2
ERH					1			1				1				1
ERRFI1					1											1
ESCO2					1			1								1
ETS1			1	1			1									3
ETS2					1					1				1		1
ETV5					1	1										2
EVI2B					1		1									2
EXOSC1				1								1		1		1
EXOSC3				1												1
EXOSC4				1						1						1
EXPH5						1										1
EXT1			1	1				1								2
EZH2				1												1
F107B						1										1
F115A						1										1
F11R				1	1			1								2
F2R				1				1								1
F2RL1				1						1						1
F5				1											1	1
FA53C						1										1
FABP3				1	1		1	1								3
FABP7							1	1	1							1
FAM109A		1					1									2
FAM115A	1		1													1
FAM117A		1	1					1								2
FAM117B		1					1									2
FAM118B			1	1						1						2
FAM119A				1												1
FAM13A		1												1		1
FAM149A							1									1
FAM32A					1											1
FAM44B				1	1											2
FAM46B	1				1					1						1
FAM53C				1				1								1
FAM54A					1											1
FAM69C							1									1
FAM92A1					1											1
FAR2		1														1
FARP1			1	1												2
FARSB				1										1		1
FASTKD5			1	1						1						2
FAT4						1										1
FAU				1	1					1		1		1		2
FBL				1	1											2
FBLN1				1			1									2
FBN2					1											1
FBXL20			1													1
FBXO15				1	1			1								2
FBXO30					1									1		1
FBXO31				1												1
FBXO32			1							1						1
FBXO5			1					1						1		1
FBXW7					1											1
FCER1G		1														1
FCF1				1				1				1		1		1
FCGR2B		1		1				1							1	2
FCGR3						1										1
FCGRT							1									1
FEM1A				1	1											2
FEZ1		1	1	1	1		1	1								5
FGD1				1						1						1
FGF12							1	1								1
FGF16						1										1
FGF19		1														1
FGF2				1			1			1						2
FGFR2				1	1			1								2
FGFR4		1			1		1	1								3
FITM2				1												1
FKBP1B							1									1
FKBP9					1											1
FLAD1			1	1										1		2
FLCN					1											1
FLJ10803				1												1
FLJ32810					1											1
FLRT2					1											1
FLRT3					1	1	1									3
FLT3			1		1											2
FMNL1					1											1
FMR1			1					1						1		1
FN1		1		1	1		1	1	1					1		4
FNBP1			1	1		1		1	1							3
FNBP1L					1											1
FNTB			1	1				1								2
FOLH1				1												1
FOLR3		1						1	1							1
FOS					1	1										2
FOSB					1	1				1						2
FOSL1					1					1						1
FOXA2					1											1
FOXA3					1											1
FOXC2					1											1
FOXG1					1											1
FOXK2	1		1		1											2
FOXO4							1	1								1
FOXP4					1					1						1
FOXR1					1											1
FRG1			1	1												2
FRMD5							1									1
FRZB							1	1								1
FST							1	1								1
FTSJD2				1												1
FUS					1											1
FUSIP1				1												1
FUT10							1									1
FXYD6		1		1		1	1			1						4
FYN				1	1		1									3
G3BP1					1			1				1		1		1
GABARAP					1					1		1		1		1
GABPB1					1			1	1							1
GABRG1						1										1
GADD45B	1				1					1						1
GADD45G					1											1
GADL1					1					1						1
GALNT10					1											1
GAMT				1						1						1
GAR1				1				1								1
GAS8					1											1
GATA4				1												1
GATAD2A			1	1						1						2
Gba3					1		1	1	1							2
GCFC			1		1											2
GCM1		1						1	1							1
GEM					1					1						1
GEMIN4				1												1
GEMIN6			1	1												2
Gene_ID2						1										1
GFER				1						1				1		1
GFM1				1				1								1
GFM2				1												1
GFOD2							1									1
GFPT2		1			1	1										3
GGT1				1						1	1					1
GGT5				1						1						1
GIMAP1					1											1
GIMAP4					1											1
GINS3			1		1			1								2
GJA1				1	1		1									3
GJA4		1														1
GJB5					1											1
GJC1							1									1
GKAP1				1				1								1
GKN2		1					1									2
GLCCI1					1											1
GLE1				1				1								1
GLI1							1									1
GLI3				1			1									2
GLIS2		1								1						1
GLMN			1											1		1
GLNA						1										1
GLRX2					1											1
GLRX5			1	1				1				1		1		2
GLT25D1				1												1
GLUD1							1	1						1		1
GLUL			1	1	1			1								3
GMNN					1							1				1
GNA12				1						1						1
GNAI1			1		1	1										3
GNAT1					1					1						1
GNB2L1					1											1
GNB5					1	1										2
GNG11		1	1	1	1			1	1							4
GNG4					1		1									2
GNG7						1				1						1
GNL2				1				1								1
GNL3					1											1
GNPDA2				1				1								1
GOLM1						1										1
GOT1				1			1	1				1		1		2
GP2					1											1
GPATCH4					1											1
GPBP1			1					1								1
GPC4					1		1	1								2
GPC5						1										1
GPCPD1		1			1	1	1									4
GPR1					1	1	1	1	1						1	3
GPR116			1	1												2
GPR125			1	1	1		1									4
GPR160							1									1
GPR65						1										1
GPR68				1	1		1									3
GPRC5B							1	1								1
GPRIN2				1						1			1			1
GPT2				1												1
GRAMD1A							1									1
GRAMD1B							1			1						1
GRAMD1C				1	1											2
GRASP					1					1						1
GRLF1			1	1												2
GROG						1										1
GRP		1			1	1	1									4
GRPEL1				1						1						1
GRPEL2				1				1								1
GRSF1			1	1	1			1								3
GSC		1			1		1	1					1		1	3
GSG2					1											1
GSPT2				1						1	1					1
GSTO1					1											1
GTF2A2				1										1		1
GTF2F2				1				1								1
GTF2H3			1	1				1								2
GTPBP10				1												1
GTPBP3				1												1
GUCA2A				1	1											2
GULO		1		1	1											3
GZMK				1												1
H2A1						1										1
H2AFV					1			1								1
H2AFZ					1											1
H3F3A		1		1			1	1								3
H3F3B				1	1											2
HABP4				1												1
HADHB				1				1						1		1
HAMP					1											1
HAPLN3					1					1						1
HARS				1								1		1		1
HAS2							1									1
HAUS4				1												1
HDAC1				1				1						1		1
HDAC2					1		1	1								2
HDAC3			1	1						1						2
HDAC8			1	1	1											3
HDDC2					1											1
HDGF			1													1
HDGFL1					1					1	1					1
HDGFRP3						1									1	1
HDHD1A				1												1
HEBP1			1	1												2
HELLS							1									1
HERC5		1			1	1	1	1	1							4
HESX1					1											1
HEY1					1											1
HHEX					1											1
HIBADH			1		1			1								2
HINT2				1												1
HIVEP3						1										1
HJURP					1											1
HLCS					1		1									2
HLTF			1	1			1	1								3
HMGN2				1	1									1		2
HMGN5							1									1
HMOX1					1					1						1
HNF1B			1	1			1	1							1	3
HNF4A		1		1	1		1								1	4
HNF4G					1											1
HNRNPA0			1	1	1											3
HNRNPA1					1											1
HNRNPA1L2					1											1
HNRNPAB					1					1						1
HNRNPD				1				1								1
HNRNPF				1				1								1
HNRNPK					1											1
HNRNPM				1	1											2
HNRPA0							1									1
HNRPDL			1	1	1											3
homer2			1				1			1						2
HPS4				1												1
HS105						1										1
HS3ST2					1											1
HS3ST5				1	1			1								2
HSD17B10					1											1
HSD3B1	1						1			1				1		1
HSPA14				1										1		1
HSPA1A					1					1						1
HSPA1B					1											1
HSPA1L						1				1						1
HSPA2					1			1								1
HSPA6					1	1										2
HSPA9				1				1								1
HSPB1					1		1									2
HSPB8					1					1					1	1
HSPBAP1			1													1
HSPCA				1												1
HSPE1				1								1		1		1
HSPH1				1	1											2
HTATSF1			1									1		1		1
I12R2						1										1
IARS				1								1				1
IBP4						1										1
ICAM2							1									1
ICK					1	1	1	1								3
ID1		1		1	1		1	1								4
ID2				1	1					1			1		1	2
ID3					1		1									2
IDH2				1			1									2
IER2					1					1						1
IER5					1											1
IFFO1					1											1
IFITM1		1		1				1	1				1		1	2
IFITM2					1		1									2
IFITM3		1			1			1	1							2
IFNGR2					1											1
IFT122				1				1								1
IFT81					1	1										2
IGFBP2		1		1	1			1								3
IGFBP3					1											1
IGFBP4				1	1		1									3
IHH		1								1			1		1	1
IK				1						1		1				1
IKBZ						1										1
IL13RA1			1				1									2
IL19						1										1
IL1A					1											1
IL4R							1									1
IL6	1				1			1								1
IL6R			1	1	1											3
IL6ST		1	1	1	1	1	1									6
IL7						1										1
ILF2				1												1
ILF3				1								1				1
ILKAP				1												1
IMMT				1												1
IMP4				1	1		1					1				3
ING4				1								1		1		1
INGX			1													1
INHBA					1			1								1
INO80					1			1				1				1
INPP1				1			1								1	2
INTS3				1												1
INTS6					1											1
INTS9				1				1								1
IPO4			1		1					1						2
IQCF3		1														1
IQCK					1											1
IRF1				1	1	1	1									4
IRGQ							1			1						1
IRX5					1											1
ISCA1				1												1
ISG20L2				1	1											2
ISL2					1											1
ISM1				1				1								1
ITA2						1										1
ITFG2	1				1			1								1
ITGA2			1			1				1					1	2
ITGAE					1											1
ITK						1										1
ITLN1						1										1
ITLN2					1											1
ITPA				1												1
ITPKA					1											1
ITPRIP					1											1
JAG1					1		1			1						2
JAK2					1											1
JAM2					1		1									2
JAM3				1			1									2
JAMP			1													1
JARID1C			1													1
JARID2		1	1	1	1											4
JMJD1C					1			1								1
JMJD2A				1	1											2
JPH1					1											1
JTV1				1												1
JUN					1											1
JUNB					1					1						1
KAD4						1										1
KANK2				1		1	1			1					1	3
KARS					1											1
KATNAL2							1									1
KBTBD2					1			1	1			1		1		1
KCNK1			1	1	1		1			1						4
KCNK2							1									1
KCNT1					1											1
KCTD1					1			1								1
KCTD20				1												1
KCTD4						1										1
KDELC2							1									1
KDM2B		1	1	1	1	1	1									6
KDM5B			1	1	1											3
KDM6A					1			1								1
KDR					1					1						1
KIAA0101				1												1
KIAA0753							1									1
KIAA0922							1									1
KIAA1191		1						1								1
KIAA1737			1	1	1		1									4
KIF15					1	1		1								2
KIF22			1		1							1				2
KIF23					1			1							1	1
KIF27					1											1
KIF2A				1								1				1
KIF3C					1					1						1
KIRREL						1										1
KIT		1	1	1	1	1	1	1								6
KLB						1	1	1	1							2
KLF10					1			1								1
KLF13					1											1
KLF17					1											1
KLF4				1	1											2
KLF5					1			1								1
KLF6	1				1											1
KLH13						1										1
KLHL12					1											1
KLHL15					1											1
KLHL24			1		1											2
KLHL28					1			1								1
KLHL9					1			1								1
KLK6					1			1								1
KLK7		1			1		1									3
KLK8						1										1
KLRC1							1									1
KPNA3				1	1											2
KRAS					1											1
KRR1				1												1
KRT6A					1											1
KRT6C					1											1
KRT7			1	1	1		1									4
L1CAM					1		1									2
L3MBTL1		1														1
L3MBTL2		1	1				1									3
LACTB				1												1
LAP4B						1										1
LAPTM4B				1	1		1	1								3
LARP6					1											1
LARP7			1	1	1			1								3
LARS				1												1
LAS1L			1					1								1
LASS2				1												1
LBH					1					1						1
LBXCOR1					1											1
LEG4						1										1
LEO1				1				1								1
LFNG		1		1		1	1									4
LGALS4		1		1	1		1	1	1							4
LGALS8			1													1
LGALS9					1					1	1					1
LGP2					1											1
LHB						1				1						1
LHFP		1					1									2
LHX6		1								1						1
LIG3				1												1
LINS1					1											1
LIPA					1											1
LIX1					1									1		1
LLPH				1				1				1		1		1
LMO2				1	1		1									3
LMO3						1										1
LMO4					1			1								1
LOC100125763				1	1	1										3
LOC100138144					1											1
LOC100138313				1												1
LOC100138449					1											1
LOC100138550				1												1
LOC100138653			1	1												2
LOC100138700					1											1
LOC100138954			1	1	1	1										4
LOC100138962			1	1												2
LOC100138989						1										1
LOC100139049							1									1
LOC100139151					1											1
LOC100139217					1											1
LOC100139242					1											1
LOC100139325						1										1
LOC100139405					1											1
LOC100139472					1											1
LOC100139742			1	1												2
LOC100139916					1		1									2
LOC100140162					1											1
LOC100140174							1									1
LOC100140405				1												1
LOC100140452					1											1
LOC100140583				1												1
LOC100140623					1											1
LOC100140923					1											1
LOC100140937						1										1
LOC100141038			1													1
LOC100141067						1										1
LOC100141258					1											1
LOC100174923					1											1
LOC100174924					1											1
LOC100174927					1											1
LOC100270684					1											1
LOC100270756					1											1
LOC100294784					1											1
LOC100294792					1											1
LOC100294980					1											1
LOC100295089					1											1
LOC100295130					1	1										2
LOC100295149					1											1
LOC100295221					1											1
LOC100295254					1											1
LOC100295381					1											1
LOC100295568					1											1
LOC100295757					1											1
LOC100295764					1											1
LOC100295775					1											1
LOC100295820					1											1
LOC100295837					1											1
LOC100295939						1										1
LOC100295969					1											1
LOC100296226					1											1
LOC100296271					1											1
LOC100296277					1											1
LOC100296410					1		1									2
LOC100296475					1											1
LOC100296524					1											1
LOC100296565					1											1
LOC100296588					1											1
LOC100296593					1											1
LOC100296605					1											1
LOC100296768					1											1
LOC100296901		1														1
LOC100296970					1											1
LOC100297075					1											1
LOC100297108					1											1
LOC100297185					1											1
LOC100297269					1											1
LOC100297294					1											1
LOC100297498					1											1
LOC100297644					1											1
LOC100297725					1											1
LOC100297935						1										1
LOC100297981						1										1
LOC100297992					1											1
LOC100298141					1											1
LOC100298356					1											1
LOC100298605						1										1
LOC100299139					1	1										2
LOC100299180							1									1
LOC100299192					1											1
LOC100299201					1											1
LOC100299267					1											1
LOC100299615						1										1
LOC100299693					1											1
LOC100299715					1											1
LOC100299991						1										1
LOC100299996					1											1
LOC100300048					1											1
LOC100300085						1										1
LOC100300241					1											1
LOC100300443					1											1
LOC100300550					1											1
LOC100300759					1		1									2
LOC100300885					1											1
LOC100301114					1											1
LOC100301175					1											1
LOC100301259						1										1
LOC100301420					1											1
LOC100301462					1											1
LOC100335173					1											1
LOC100335214					1											1
LOC100335221						1										1
LOC100335322					1											1
LOC100335534					1											1
LOC100335676					1											1
LOC100335745					1											1
LOC100335822						1										1
LOC100335865						1										1
LOC100335936					1											1
LOC100335953						1										1
LOC100335965					1											1
LOC100336082					1											1
LOC100336090						1										1
LOC100336193					1											1
LOC100336279					1											1
LOC100336354					1											1
LOC100336395		1				1										2
LOC100336454					1											1
LOC100336470					1											1
LOC100336512					1											1
LOC100336519					1											1
LOC100336530					1											1
LOC100336625					1											1
LOC100336640					1											1
LOC100336663					1											1
LOC100336700					1											1
LOC100336724					1											1
LOC100336733					1											1
LOC100336744					1											1
LOC100336783					1											1
LOC100336834					1											1
LOC100336838					1											1
LOC100336840					1											1
LOC100336946						1										1
LOC100336994					1											1
LOC100336997					1											1
LOC100336999					1											1
LOC100337018					1											1
LOC100337056					1											1
LOC100337070						1										1
LOC100337107						1										1
LOC100337111						1										1
LOC100337139					1											1
LOC100337180					1											1
LOC100337210					1											1
LOC100337255					1											1
LOC100337258					1											1
LOC100337287					1											1
LOC100337383					1											1
LOC100337384					1											1
LOC100337385					1											1
LOC100337402					1											1
LOC100337406					1											1
LOC100337420					1											1
LOC100337423					1											1
LOC100337434					1											1
LOC100337442					1											1
LOC100337473					1											1
LOC100337478						1										1
LOC100337500					1											1
LOC100847695		1														1
LOC100848369		1														1
LOC100848815		1												1		1
LOC100849762		1														1
LOC100850497		1														1
LOC101902723		1														1
LOC101902860		1														1
LOC101903509		1														1
LOC101903629		1														1
LOC101903801		1														1
LOC101905222		1														1
LOC101907800		1														1
LOC101909230		1														1
LOC504425					1											1
LOC504599					1			1								1
LOC504995					1	1	1									3
LOC505131				1												1
LOC505156			1	1												2
LOC505719				1												1
LOC505800				1	1											2
LOC505828				1												1
LOC506251					1											1
LOC506470				1		1										2
LOC506577			1													1
LOC506900					1											1
LOC507706						1										1
LOC508334				1												1
LOC508720			1	1	1											3
LOC509257				1												1
LOC509283		1														1
LOC509782					1											1
LOC510240			1	1												2
LOC510487				1	1											2
LOC510604				1												1
LOC510651					1											1
LOC510723					1											1
LOC510927				1												1
LOC511103						1										1
LOC511106			1													1
LOC511121					1											1
LOC511229			1	1			1									3
LOC511302					1											1
LOC511386					1											1
LOC511390					1											1
LOC511889			1													1
LOC511903				1												1
LOC511907						1										1
LOC512287					1	1										2
LOC512293					1											1
LOC512486						1										1
LOC512869		1														1
LOC512933				1												1
LOC513039					1											1
LOC513273				1												1
LOC513662					1											1
LOC513767					1											1
LOC514162			1													1
LOC514296				1												1
LOC514433				1		1										2
LOC514680					1											1
LOC514842					1											1
LOC515193				1												1
LOC515333		1														1
LOC515356			1													1
LOC515468					1											1
LOC515490					1											1
LOC515853					1											1
LOC516413		1														1
LOC516579			1													1
LOC517090			1													1
LOC517138					1											1
LOC517139					1											1
LOC517481					1											1
LOC517777					1											1
LOC518318					1											1
LOC518464						1										1
LOC518469			1	1												2
LOC520034					1											1
LOC520412					1											1
LOC520939					1											1
LOC521064				1												1
LOC521580					1											1
LOC521581					1											1
LOC521901					1											1
LOC523671					1											1
LOC523799			1	1												2
LOC524129					1		1									2
LOC524159				1												1
LOC524181					1	1										2
LOC524507					1											1
LOC524703					1											1
LOC524808					1											1
LOC525138				1												1
LOC525275						1										1
LOC525414					1											1
LOC525863					1											1
LOC526064					1											1
LOC527304					1											1
LOC527362					1											1
LOC527388					1											1
LOC527645					1											1
LOC528329					1											1
LOC529277					1											1
LOC529462					1											1
LOC529646					1											1
LOC529647					1											1
LOC530070				1												1
LOC530205					1											1
LOC530413						1										1
LOC530461					1											1
LOC530803							1									1
LOC531049				1	1											2
LOC531650					1											1
LOC531757				1												1
LOC531878						1										1
LOC531990					1											1
LOC532341					1											1
LOC532401				1												1
LOC532409				1												1
LOC532427				1												1
LOC532698				1												1
LOC533903					1											1
LOC534065					1											1
LOC534247				1												1
LOC534284			1													1
LOC534416					1											1
LOC534520					1											1
LOC534839				1												1
LOC535166						1										1
LOC535353					1											1
LOC538331						1										1
LOC538435					1											1
LOC538487					1											1
LOC538506			1	1	1											3
LOC538561				1												1
LOC538831					1											1
LOC539238							1									1
LOC539385				1												1
LOC539495					1											1
LOC539596					1											1
LOC539821						1										1
LOC539875					1											1
LOC539973					1											1
LOC540222					1											1
LOC540234					1											1
LOC540962				1												1
LOC613345					1											1
LOC613370					1											1
LOC613416					1											1
LOC613450						1										1
LOC613525			1	1												2
LOC613595					1											1
LOC613754					1											1
LOC613762					1											1
LOC613824				1												1
LOC614114					1											1
LOC614129					1											1
LOC614219					1											1
LOC614351				1												1
LOC614643					1											1
LOC614945					1											1
LOC615091					1											1
LOC615257		1														1
LOC615263					1											1
LOC615291					1											1
LOC615482					1											1
LOC615792		1														1
LOC615810						1										1
LOC615841						1										1
LOC615884					1											1
LOC615933					1											1
LOC616039		1			1		1									3
LOC616190					1											1
LOC616297					1											1
LOC616319					1			1								1
LOC616546			1													1
LOC616557				1												1
LOC616625					1											1
LOC616634					1											1
LOC616726			1	1												2
LOC616755						1										1
LOC616773					1											1
LOC616776					1											1
LOC616800					1											1
LOC616819					1											1
LOC616840					1											1
LOC616860					1											1
LOC616868					1											1
LOC617079			1													1
LOC617104				1												1
LOC617150						1										1
LOC617154					1											1
LOC617407				1												1
LOC617726					1											1
LOC617744					1											1
LOC617763						1										1
LOC617854					1											1
LOC617875					1			1								1
LOC618164					1											1
LOC618220					1											1
LOC618274				1												1
LOC618483						1										1
LOC618541		1				1	1									3
LOC618550					1											1
LOC618614					1											1
LOC618617			1	1												2
LOC618886			1													1
LOC619061					1											1
LOC619094					1											1
LOC619141					1											1
LOC768237			1	1												2
LOC777592					1											1
LOC777594					1		1									2
LOC781039					1											1
LOC781059					1											1
LOC781186					1											1
LOC781224					1											1
LOC781339					1											1
LOC781416					1											1
LOC781533					1											1
LOC781566					1											1
LOC781576					1											1
LOC781667					1											1
LOC781688				1												1
LOC781724					1											1
LOC781790			1	1												2
LOC781841					1											1
LOC781885						1										1
LOC781886					1											1
LOC781924					1											1
LOC782021					1											1
LOC782061					1											1
LOC782136					1											1
LOC782145				1												1
LOC782307			1	1												2
LOC782359					1											1
LOC782399					1											1
LOC782479					1											1
LOC782525					1											1
LOC782598						1										1
LOC782608					1											1
LOC782631					1											1
LOC782639					1											1
LOC782668					1											1
LOC782688					1											1
LOC782782					1											1
LOC782892					1		1									2
LOC782900			1	1												2
LOC782922					1		1									2
LOC782949				1												1
LOC782971					1											1
LOC783224					1											1
LOC783344				1												1
LOC783452				1												1
LOC783541					1											1
LOC783577					1											1
LOC783613					1											1
LOC783688					1											1
LOC783726					1											1
LOC783807					1											1
LOC783832					1											1
LOC783914				1												1
LOC784005				1												1
LOC784058					1											1
LOC784061					1											1
LOC784070				1	1											2
LOC784160					1											1
LOC784270					1											1
LOC784354					1											1
LOC784523					1											1
LOC784640					1											1
LOC784642					1											1
LOC784704					1											1
LOC784739			1													1
LOC784903			1													1
LOC784924					1											1
LOC784931					1											1
LOC784935					1											1
LOC785151					1											1
LOC785243			1													1
LOC785416					1											1
LOC785419				1												1
LOC785540					1											1
LOC785658						1										1
LOC785659			1		1											2
LOC785925						1										1
LOC785946						1										1
LOC786046					1											1
LOC786258					1											1
LOC786490					1											1
LOC786521					1											1
LOC786604							1									1
LOC786823				1												1
LOC786987		1			1		1									3
LOC787106					1											1
LOC787187					1											1
LOC787289					1											1
LOC787404					1											1
LOC787465					1											1
LOC787645					1											1
LOC787788					1											1
LOC787825					1											1
LOC787843						1										1
LOC788077					1											1
LOC788112					1											1
LOC788146						1										1
LOC788186					1											1
LOC788379					1											1
LOC788633					1											1
LOC788860					1											1
LOC788888				1												1
LOC788930					1											1
LOC789121					1											1
LOC789163				1												1
LOC789258					1											1
LOC789715					1											1
LOC790004						1										1
LOC790126						1										1
LOC790863				1												1
LPIN2			1													1
LRAT					1	1	1	1								3
LRP12					1											1
LRRC3							1									1
LRRC42					1											1
LRRC47					1							1				1
LRRC49					1		1	1								2
LRRC8D			1													1
LRRIQ1						1				1						1
LRRN4						1										1
LRRN4CL				1												1
LSG1				1								1		1		1
LSM7				1	1					1						2
LSM8				1												1
LUC7L				1												1
LXN					1		1									2
LYPD1					1											1
LYSMD2					1											1
LYZ					1											1
LYZ1					1										1	1
LZTFL1				1												1
MACF1				1						1						1
MAD2L2	1				1										1	1
MAFF					1					1						1
MAGEA10						1										1
MAGEF1			1	1												2
MAL					1											1
MAN1A1					1			1								1
MAOB				1	1		1	1	1							3
MAP1A					1											1
MAP1B						1	1									2
MAP1LC3B			1	1	1											3
MAP3K12						1										1
MAP3K3					1											1
MAP3K6			1										1		1	1
MAP3K8					1			1							1	1
MAP7D2						1										1
MAP7D3		1	1	1	1	1	1									6
MAPKAPK3			1							1					1	1
MAPRE2					1		1	1	1							2
MARVELD1					1											1
MASTR						1										1
MAT2A				1	1			1								2
MAT2B					1							1		1		1
MATN2					1					1						1
MATR3				1				1						1		1
MBD4					1			1								1
MBIP					1					1						1
MBNL2					1			1								1
MCAT				1												1
MCC					1			1								1
MCEE				1												1
MCL1					1			1								1
MCM10				1												1
MCM3	1			1	1			1						1		2
MCM4				1	1			1								2
MCM5					1									1		1
MCM6			1													1
MCM7				1	1					1						2
MCTP1						1							1		1	1
MDH2			1													1
ME2				1	1			1								2
MED13					1											1
MED20	1				1					1						1
MED27				1				1								1
MED30				1						1						1
MED31			1	1	1			1								3
MED6					1											1
MEF2A					1			1								1
MEIS2				1	1		1	1								3
MELK				1												1
MEP1B						1		1								1
MEPCE					1					1						1
METAP2					1											1
METT10D				1												1
METTL3				1										1		1
METTL5				1				1								1
METTL6				1	1											2
MFAP5							1			1				1		1
MFSD2				1												1
MFSD2A					1											1
MFSD2B							1									1
MGA			1					1	1					1		1
MGC126945						1	1									2
MGC127133			1	1	1		1									4
MGC127733			1	1												2
MGC127874			1		1											2
MGC128424				1	1											2
MGC137055					1											1
MGC137708					1											1
MGC138914							1									1
MGC139164							1									1
MGC140340			1	1	1											3
MGC140681							1									1
MGC140823					1											1
MGC142695					1											1
MGC148328					1							1				1
MGC151839					1	1										2
MGC152007					1											1
MGC152190				1												1
MGC155012						1										1
MGC159500					1											1
MGEA5						1		1						1		1
Mgst3			1	1	1		1									4
MIA						1										1
MICAL2							1									1
MID1					1	1	1									3
MIR1291						1										1
MIR21						1		1								1
MIR2384-2					1											1
MIR685					1											1
MIS18A							1									1
MIS18BP1							1									1
MKI67IP				1												1
MKRN1					1			1								1
MLL2			1	1												2
MLLT1				1												1
MLLT11					1									1		1
MLYCD				1												1
MMD			1	1	1		1									4
MME							1	1								1
MMP14					1	1		1								2
Mmp2							1			1						1
MMP9						1				1						1
MNS1						1				1						1
MOBKL2C				1			1									2
MOCS2							1									1
MON1B					1					1						1
MORN2						1										1
MOSC1					1											1
MOSPD1					1											1
MPHOSPH10				1	1											2
MPHOSPH8			1	1	1											3
MPP3	1				1					1						1
MPZL2				1				1				1		1		1
MPZL3					1							1		1		1
MRAP		1														1
MRPL15					1											1
MRPL18				1						1						1
MRPL24				1												1
MRPL32				1						1						1
MRPL34				1								1				1
MRPL37			1									1		1		1
MRPL43				1												1
MRPL49			1	1	1					1						3
MRPL52				1												1
MRPL54					1					1						1
MRPS16				1												1
MRPS17				1												1
MRPS18B			1	1												2
MRPS5				1												1
MRPS7					1					1		1		1		1
MRPS9			1	1												2
MRS2					1											1
MRVI1						1										1
MS4A8B				1	1		1									3
MSH2			1	1	1		1	1								4
MSH6				1												1
MSX1					1											1
MTA3				1				1								1
MTERF				1												1
MTERFD1				1	1											2
MTF2					1			1								1
MTFR1			1		1							1				2
MTHFS					1			1								1
MTP						1										1
MTPN				1				1								1
MTTP				1												1
MUC3A						1										1
MVP			1					1								1
MXI1					1											1
MYB					1											1
MYCL1					1											1
MYCN					1											1
MYH1				1	1	1	1									4
MYH2				1												1
MYL9							1									1
MYLIP					1											1
Mynn					1			1								1
MYO10							1									1
MYO19		1												1		1
MYO5C				1												1
MYO9A					1											1
MYOM1		1			1		1									3
MYST2			1	1	1		1									4
N4BP2L1					1											1
NAC1						1										1
NACA				1				1				1				1
NADK2							1									1
NAE1				1												1
NAIP					1											1
NANOG		1			1	1	1	1	1				1		1	4
NAP1L5					1											1
NASP				1				1								1
NAT10					1			1						1		1
NAT13				1												1
NAV1					1											1
NBAS				1												1
NCAPG				1	1									1		2
NCAPH			1		1			1								2
NDC80					1			1						1		1
NDUFA10				1												1
NDUFA6				1				1								1
NDUFA7				1												1
NDUFC2				1								1				1
NEFH					1											1
NEFL					1		1			1						2
NES			1	1		1										3
NETO2					1											1
NEUROD1					1											1
NFIL3				1	1											2
NFKBIZ					1					1				1		1
NFS1				1						1				1		1
NGFR					1					1						1
NHP2L1				1												1
NID1			1	1	1	1	1	1	1							5
nin							1									1
NINJ1			1		1					1	1					2
NIPBL					1			1								1
NKAIN1					1	1										2
NLE1				1												1
NLK					1			1								1
NME1				1			1	1								2
NME1-2					1											1
NME4				1	1		1			1						3
NME5						1								1		1
NME7				1				1						1		1
NMNAT1					1											1
NNT			1													1
NOB1					1											1
NOC3L					1											1
NOL10			1	1												2
NOL11			1	1				1				1				2
NOL6				1	1											2
NOLC1			1	1	1					1				1		3
NONO					1			1								1
NOP10					1											1
NOP16				1												1
NOP2					1											1
NOP56					1											1
NOSTN						1										1
NOSTRIN					1		1	1	1							2
NOV					1					1						1
NPTXR							1									1
NR4A1					1											1
NR4A2					1					1						1
NR5A2					1											1
NRD1				1												1
NREP		1						1								1
NRG2							1									1
NRP1					1		1	1								2
NSL1				1	1			1								2
NSMCE1				1												1
NSMCE2					1											1
NTAN1			1													1
NUBP2				1						1						1
NUDC					1							1		1		1
NUFIP1					1											1
NUFIP2			1		1											2
NUMBL					1											1
NUP107				1												1
NUP153					1			1							1	1
NUP210L				1	1											2
NUP35				1												1
NUP43				1												1
NUP85				1	1											2
NUP88				1				1				1				1
NUSAP1				1	1			1								2
NXF1					1			1								1
NXPH4		1														1
NXT1				1												1
OBFC2A					1											1
OBTP				1												1
OCA2					1	1	1									3
OCC-1						1										1
OCIAD1				1				1								1
OCLN				1				1								1
OGR1						1										1
OGT			1					1				1		1		1
OLFM2					1											1
OLFML3					1											1
OR51M1						1										1
ORC1		1				1	1	1						1		3
ORC1L			1	1	1											3
ORC6L				1	1											2
OSAP					1											1
OSBP2					1					1						1
OSBPL6			1	1	1											3
OSGEPL1				1				1								1
OTUD1					1											1
OTX2		1			1	1	1	1	1				1		1	4
P2Y14						1										1
P4HA3							1			1						1
PA2G4			1	1								1				2
PABPN1				1												1
PAFA						1										1
PAFAH1B1				1				1						1		1
PALB2			1	1				1								2
PALM2-AKAP2						1										1
PAPD4					1							1				1
PAPOLG				1	1											2
PAR1						1										1
PARP1				1												1
PAX8		1														1
PAXIP1			1	1	1											3
PBK					1											1
PBX1							1									1
PCBP2					1					1				1		1
PCDH10				1												1
PCDH8					1					1						1
PCF11					1											1
PCNA				1	1			1						1		2
PCOLCE			1							1						1
PCOLCE2							1									1
PCP4L1							1	1								1
PCYOX1					1					1						1
PDCD11					1											1
PDCL					1											1
PDCL2						1										1
PDE1B			1													1
PDE4D							1									1
PDE6A						1										1
PDE6C							1									1
PDGFRA		1			1	1	1	1								4
PDHB				1				1								1
PDK4					1											1
PDRG1			1		1											2
PDSS1					1											1
PDSS2				1				1						1		1
PDXP				1										1		1
PDYN							1									1
PEA15					1					1						1
PECR			1	1	1											3
PEG3					1					1						1
PELI1					1									1		1
PFKFB4		1	1	1			1									4
PFKM				1	1		1	1								3
PGAM1					1			1								1
PGBD5							1									1
PGD				1	1		1									3
PGM5					1											1
PHACTR4					1											1
PHC1			1					1								1
PHF12					1											1
PHF23					1					1						1
PHF5A				1	1							1				2
PHLDA1							1									1
PHLDA2					1					1						1
PHLDB1				1						1						1
PHLDB2				1										1		1
PHYH				1												1
PI3					1											1
PI4K2A				1												1
PI4KB				1												1
PIAS1	1				1			1								1
PIAS2	1		1	1												2
PIGH					1											1
PIM2							1									1
PINK1				1	1											2
PIP					1			1	1							1
PITPNB				1	1			1								2
PITX2				1	1		1									3
PLA2G5					1											1
PLA2G7					1											1
PLAT					1		1	1	1							2
PLAUR					1											1
PLCB1						1										1
PLD3					1									1		1
PLEKHA2			1	1												2
PLIN2					1	1	1									3
PLK2				1	1	1										3
PLK3					1					1						1
PLRP3						1										1
PLS3					1		1									2
PLUNC				1	1											2
PLXNC1		1								1						1
PMM1				1	1		1									3
PMP22				1	1											2
PNMA2				1	1		1									3
PNRC1					1										1	1
POGZ					1			1				1				1
POLA2				1												1
POLD3				1	1											2
POLE3				1						1		1		1		1
POLG2				1	1			1								2
POLR1C			1	1	1											3
POLR2F				1												1
POLR2H			1	1						1						2
POLR3A					1							1				1
POLR3G					1											1
POLR3H					1											1
POP5				1	1											2
POU2F1					1									1		1
POU3F1					1					1						1
POU5F1					1		1	1								2
PPAN-P2RY11				1												1
PPFIBP2			1													1
PPID				1				1				1		1		1
PPIE			1													1
PPIH				1	1							1		1		2
PPIL1				1	1									1		2
PPIL5					1											1
PPM1B				1												1
PPM1E					1	1										2
PPM1K				1	1			1								2
PPP1CC					1			1								1
PPP1R10				1												1
PPP1R14A							1								1	1
PPP1R14B							1									1
PPP1R15A					1											1
PPP1R3A						1										1
PPP1R8			1													1
PPP2R2A					1											1
PPP2R2B			1	1	1			1								3
PPP2R5E			1													1
PPP4R2				1												1
PPP4R4				1												1
PPRC1					1									1		1
PRC1					1			1								1
PRCC			1		1			1						1		2
PRDM1		1			1		1	1								3
PRDM14		1			1	1	1	1								4
PRDM9					1											1
PRICKLE1							1									1
PRKACB				1			1	1							1	2
PRKAG1				1												1
PRKAR1A				1	1											2
PRKCB							1									1
PRKCI					1		1	1								2
PRKD3			1	1												2
PRKDC				1				1								1
PRKG2						1										1
PRKRA				1				1								1
PRKRIR					1											1
PRMT5				1				1				1		1		1
PRMT7				1				1				1		1		1
PROD2						1										1
PRPF19					1											1
PRPF4B					1											1
PRPF8					1											1
PRPS1					1			1								1
PRSS12							1	1								1
PRSS16				1												1
PRSS2					1											1
PSIP1			1	1	1	1	1									5
PSMA5				1				1								1
PSMA7					1					1						1
PSMB2				1	1											2
PSMB3			1	1	1											3
PSMC3IP					1											1
PSMC6			1					1	1							1
PSMD13				1												1
PSMD2				1												1
PSMD6				1												1
PSME1			1	1	1	1									1	4
PSME2				1						1		1				1
PSPH					1									1		1
PTBP1					1					1						1
PTCD3					1							1				1
PTCH1					1										1	1
PTCHD2		1														1
PTDSS1			1	1												2
PTEN					1			1								1
PTI							1									1
PTMA				1	1		1									3
PTN			1		1	1										3
PTPN12					1			1								1
PTPN18					1											1
PTRF			1													1
PTS				1												1
PTTG1				1	1											2
PUS7			1	1	1	1										4
PWP2			1	1												2
PWWP2A					1											1
PYCR2				1												1
PYCRL				1												1
PYGL							1									1
PYGO2	1			1						1						1
Q06AL5						1										1
Q08D90						1										1
Q08DM3						1										1
Q08E33						1										1
Q0II67						1										1
Q0III7						1										1
Q0VBX5						1										1
Q0VBY9						1										1
Q0VD46						1										1
Q148E3						1										1
Q17QB8						1										1
Q17QC4						1										1
Q17QS3						1										1
Q28140						1										1
Q29630						1										1
Q29RR8						1										1
Q29RU7						1										1
Q2KI93						1										1
Q2KIR3						1										1
Q2KIW2						1										1
Q2KIY6						1										1
Q2YDD5						1										1
Q2YDE1						1										1
Q30313						1										1
Q32L32						1										1
Q32LA8						1										1
Q32LH2						1										1
[truncated: 711 more rows]

## Sheet: S6b Table
S6b Table. List of genes upregulated in TE compared to ICM
Gene_ID	Also in ICM list	Zhao et al 2016	Nagatomo et al 2015 in vivo	Nagatomo et al 2015 in vitro	Hosseini et al 2015	Ozawa et al 2012	Brinkhof et al 2015	H3K4me3 higher in ICM	H3K4me3 2xhigher in ICM	H3K4me3 higher in TE	H3K4me3 2xhigher in TE	H3K27me3 up in ICM gene+2kb up	H3K27me3 up in TE gene+2kb up	H3K27me3 up in ICM +-2kb	H3K27me3 up in TE +-2kb	Up in nr of exp
1433S						1										1
3BHS						1										1
AADACL1			1	1												2
AASS				1	1	1										3
ABCA3			1		1	1				1	1			1		3
ABCB1				1												1
ABCB8			1													1
ABCC2					1	1										2
ABCC5				1												1
ABCG5							1									1
ABHD12					1			1								1
ABHD14A					1											1
ABHD14B				1	1					1						2
ABHD2			1	1		1				1						3
ABHD6					1											1
ABLIM1				1												1
ACADL					1											1
ACAT2				1	1		1			1						3
ACLY			1		1		1					1				3
ACO1				1												1
ACOT2					1											1
ACOT4				1	1											2
ACOX1					1			1								1
ACP1					1											1
ACP5					1					1						1
ACSL3					1											1
ACSL4						1	1									2
ACSL6			1	1	1					1						3
ACSS1			1	1	1					1						3
ACTA						1										1
ACTC						1										1
ACTC1				1						1						1
ACTN4				1	1					1						2
ACTR3					1											1
ACY1				1						1				1		1
ADAM10			1					1								1
ADAM19					1	1										2
ADAM9			1													1
ADAMTSL4			1													1
ADI1					1											1
ADIPOR1			1		1					1				1		2
ADIPOR2			1	1								1		1		2
ADNP2					1							1		1		1
ADO						1										1
ADPGK				1	1			1								2
ADRB2	1			1												1
ADSS					1											1
ADSV						1										1
AF1L2						1										1
AFAP1L2					1											1
AGA					1											1
AGAP3					1											1
AGPAT2				1	1					1	1					2
AGPAT3					1											1
AGPAT4					1			1								1
AGPAT5					1			1								1
AGTPBP1				1												1
AGTRAP				1	1					1		1		1		2
AHNAK					1	1										2
AIF1					1					1						1
AIFM2				1	1					1		1				2
AIM1L				1	1					1	1	1		1		2
AK1				1												1
AKAP13					1											1
AKAP7					1			1								1
AKAP8	1			1												1
AKR1A1				1	1											2
AKR1B1				1	1		1			1						3
AKR7A2			1	1	1					1						3
AKTIP					1											1
ALAD			1		1							1		1		2
ALDH1A3			1	1			1									3
ALDH1L2					1	1	1									3
ALDH3A2			1	1	1											3
ALDH4A1					1					1						1
ALDH5A1			1									1				1
ALDH7A1					1											1
ALDR						1										1
ALG2					1											1
ALOX15	1				1					1	1					1
ALS2CL				1						1						1
AMOT					1	1								1		2
AMPE						1										1
AMPL						1										1
ANKH				1	1					1						2
ANKRD29					1			1								1
ANKRD43					1											1
ANKRD44						1										1
ANKRD46					1											1
ANLN			1	1		1										3
ANO10				1	1											2
ANO9					1											1
ANXA1							1									1
ANXA11				1												1
ANXA2					1	1				1						2
ANXA3			1	1	1	1	1							1		5
ANXA4					1					1						1
ANXA6					1							1				1
ANXA8			1	1	1	1										4
AOX1					1											1
AP1B1					1										1	1
AP2A						1										1
AP2A2				1												1
AP2B1			1	1				1		1				1		2
AP3B1					1							1		1		1
AP3S2				1						1						1
APC				1												1
APLP2					1											1
APOH					1			1	1							1
APP					1			1								1
APRT				1												1
AQP11				1	1	1				1						3
AQP4					1											1
ARC1B						1										1
ARF1					1					1						1
ARHGAP18			1	1	1	1	1					1				5
ARHGAP24				1												1
ARHGEF12					1			1								1
ARHGEF16				1	1											2
ARHGEF3				1												1
ARID3A					1					1					1	1
ARID5B							1									1
ARL5A					1			1				1				1
ARL6IP2			1													1
ARL8B					1							1		1		1
ARPC1A			1													1
ARPC1B					1					1						1
ARPC5					1											1
ARRB1			1		1					1						2
ARSA			1	1						1						2
ARSB		1														1
ARSG					1					1						1
ARV1					1											1
ARVCF					1					1	1					1
AS3MT				1	1					1	1					2
ASAH1					1											1
ASAM					1											1
ASAP2					1											1
ASB11				1												1
ASCL2					1					1						1
ASGL1						1										1
ASH1L	1		1	1												2
ASL			1	1	1											3
ASPH			1	1		1										3
ASRGL1			1	1	1					1						3
ASXL1					1											1
AT1B3						1										1
ATAD4				1												1
ATF7			1	1												2
ATG2A					1					1	1			1		1
ATG4A						1								1		1
ATG5				1						1		1				1
ATM					1									1		1
ATMIN				1	1											2
ATP12A					1	1										2
ATP13A2				1	1											2
ATP13A5			1		1		1									3
ATP1A1				1	1					1						2
ATP1B3			1									1				1
ATP2A2				1				1								1
ATP6AP1			1		1					1		1				2
ATP6AP2				1	1											2
ATP6V0A2	1				1										1	1
ATP6V0A4				1	1	1										3
ATP6V0B				1						1						1
ATP6V0C					1					1						1
ATP6V0D2					1											1
ATP6V1A			1	1	1			1								3
ATP6V1B1				1	1											2
ATP6V1B2					1			1								1
ATP6V1G1			1	1												2
ATP6V1G3					1	1										2
ATP6V1H			1											1		1
ATP8A1			1	1		1	1									4
ATP8B1						1				1						1
ATPBD4					1											1
ATPGD1					1											1
ATTY						1										1
AUP1				1	1							1		1		2
B0JYK2						1										1
B2M0T2						1										1
B3GALNT1					1			1								1
B3GNT2				1	1										1	2
B3GNT3				1	1					1				1		2
B3GNT4			1													1
B4GALT1			1		1					1						2
B4GALT3				1	1					1		1		1		2
B4GALT5			1													1
B4GT3						1										1
BAG2					1							1		1		1
BAIAP2			1							1	1					1
BAMBI	1			1				1								1
BAT5				1	1											2
BCAP29					1			1								1
BCAR1					1					1	1					1
BCAS3				1												1
BCAS4				1	1											2
BCAT1				1	1	1										3
BCAT2				1						1						1
BCKDHB					1											1
BCO2			1		1	1	1									4
BDNF		1				1				1						2
BEX5				1												1
BFSP1					1											1
BICD1						1										1
BIN1				1						1						1
BIN2					1					1						1
BIRC3				1												1
BMP7					1					1						1
BMPR1A					1											1
BNIP3					1					1						1
BOK					1					1						1
BOLA1					1											1
BPHL			1										1			1
BRB					1											1
BRCC3			1		1											2
BRMS1L				1				1								1
BRUNOL6					1											1
BSPRY					1					1						1
BTBD1				1												1
BTBD19					1					1						1
BTBD3					1											1
BTBD6					1					1						1
BTF3L4					1			1								1
BTG3	1	1						1								1
BTN3A2					1											1
C10H15orf24			1													1
C11H2ORF7					1											1
C11H9ORF9					1											1
C12H13orf27					1											1
C13H20ORF108				1												1
C13H20orf30	1				1											1
C14H8ORF38					1											1
C14H8orf88		1														1
C16H1orf116			1							1						1
C16H1ORF21				1	1	1	1			1	1					4
C16orf5			1	1	1											3
C17H22ORF13			1													1
C17H22orf25					1											1
C19H17orf37				1												1
C1GALT1				1	1							1		1		2
C1GALT1C1					1							1		1		1
C1orf146							1									1
C20orf54					1											1
C21H14orf79					1					1						1
C25H16ORF42					1											1
C25H7orf28A					1											1
C29H11orf75					1											1
C2H2orf24					1											1
C2orf17					1											1
C3H1orf113					1											1
C3H1orf146					1			1	1							1
C3H1ORF210				1												1
C3orf39					1											1
C5H22orf32				1												1
C6H4orf34			1	1												2
C6orf120					1											1
C7H5ORF15				1				1								1
C7H5orf32				1	1											2
C8H8orf13					1											1
C8H9orf23	1				1											1
C8H9orf80				1												1
C8H9orf91					1											1
C9					1					1						1
C9H6ORF203					1											1
CA146						1										1
CA201						1										1
CALB1					1	1										2
CALD1			1	1	1	1										4
CALM1			1		1					1						2
CALML5					1	1				1	1	1				2
CALR			1	1		1				1						3
CAMK2D					1											1
CAMLG				1												1
CAMSAP1				1	1											2
CANT1			1	1	1											3
canx					1			1								1
CAP1					1	1										2
CAPG				1	1	1				1						3
CAPZB						1										1
CARKD					1											1
CARM1			1	1	1											3
CASC4					1			1						1		1
CASD1					1											1
CASP2				1				1								1
CASP9					1											1
CAST			1	1	1					1		1		1		3
CATB						1										1
CATH						1										1
CATL1						1										1
CBL						1										1
CBY1					1											1
CC152						1										1
CCBL1			1	1	1											3
CCDC120				1						1	1					1
CCDC13				1												1
CCDC152					1											1
CCDC158				1												1
CCDC47					1			1				1		1		1
CCDC64B				1												1
CCDC68					1											1
CCDC85C					1											1
CCDC89					1											1
CCDC90A					1											1
CCDC93					1											1
CCL17					1											1
CCL26					1										1	1
CCND2					1					1						1
CCNE2			1	1												2
CCNF					1										1	1
CCNJ		1						1								1
CCNY					1											1
CCR4				1												1
CD151					1					1						1
CD164			1													1
CD36							1							1		1
CD3EAP	1			1												1
CD46			1	1			1									3
CDC42BPG					1					1						1
CDC42SE2					1											1
CDH1A				1												1
CDH26				1	1											2
CDK10				1						1						1
CDK14					1											1
CDKL5						1										1
CDKN3					1											1
CDX2					1					1						1
CDYL2					1											1
CE032						1										1
CEBPD	1				1					1		1		1		1
CENPI				1	1	1										3
CEP350					1											1
CEP97		1						1								1
CFI		1								1					1	1
CFL2					1			1								1
CGN			1	1	1											3
CGREF1					1					1						1
CHCHD5			1	1												2
CHFR					1											1
CHKB				1						1						1
CHL1					1	1				1						2
CHMP1B					1											1
CHN2				1												1
CHORDC1					1					1						1
CHPF					1											1
CHST1				1												1
CIAO1					1					1						1
CISD2					1							1		1		1
CIZ1				1												1
CK075						1										1
CKMT1					1											1
CLASP2				1				1				1				1
CLCN3					1									1		1
CLCN4					1					1	1			1		1
CLDN1				1						1						1
CLDN12					1											1
CLDN23		1	1	1	1											4
CLDN4					1					1						1
CLDN6					1					1						1
CLDN7					1					1						1
CLDN8					1					1	1	1		1		1
CLEC1A					1					1						1
CLEC4E				1	1		1									3
CLGN					1											1
CLIC1						1				1						1
CLIC3					1					1						1
CLIC4			1	1	1	1										4
CLIP1					1	1										2
CLMP						1										1
CLN3				1	1					1						2
CLN5					1											1
CLN8			1	1	1					1						3
CLTA					1					1						1
CLTC					1	1										2
CMBL					1											1
CMPK1					1											1
CNDP1					1					1						1
CNDP2					1					1				1		1
CNN2					1							1		1		1
CNNM3					1											1
CNO					1											1
COBL					1											1
COBLL1				1	1	1										3
COL1A2				1	1											2
COL22A1				1												1
COL4A5					1											1
COMMD10				1	1											2
COMT			1	1						1	1					2
COPA			1	1												2
COQ2	1				1											1
COQ5					1											1
CORO1C			1		1											2
CORO7					1									1		1
COTL1				1	1	1				1						3
COX6B2				1						1						1
CP11A						1										1
CP51A						1										1
CPA4		1														1
CPD					1											1
CPE			1													1
CPEB2				1												1
CPNE3					1											1
CPXM2						1										1
CRADD				1												1
CRAT					1					1						1
CREBL2					1											1
CREG1			1													1
CRELD1				1												1
CRIP1					1					1			1		1	1
CRLF3					1			1								1
CRYL1			1		1											2
CRYZ					1			1								1
CRYZL1					1			1								1
CSGALNACT2				1												1
CSNK1D			1													1
CSRP2					1	1				1	1					2
CTDSPL				1												1
CTGF	1		1	1												2
CTH					1											1
CTL2						1										1
CTNNB1					1											1
CTNS			1		1	1										3
CTPS				1												1
CTSA				1	1		1			1	1				1	3
CTSB			1	1	1					1	1				1	3
CTSD					1					1						1
CTSH				1	1					1						2
CTSL						1										1
CTSL1				1	1											2
CTSL2					1											1
CTSZ				1	1					1						2
CTTN					1					1						1
CUGBP1					1											1
CUTC					1											1
CXCL5		1								1						1
CXHXORF23					1											1
CYB5				1												1
CYB5A					1											1
CYB5R3				1	1					1	1					2
CYP11A1		1		1	1					1	1	1		1		3
CYP19A1					1											1
CYP27C1		1														1
CYP2S1					1			1		1						1
CYP3A28					1											1
CYP3A4					1											1
CYP3A5					1	1										2
CYP4F2					1					1	1					1
CYP51				1												1
CYP51A1					1		1									2
DAB2			1	1	1		1			1		1		1		4
DACT1					1	1										2
DAP					1											1
DAPK1						1				1						1
DAPL1					1											1
DAZAP2					1			1								1
DBNL				1	1											2
DCAF11					1									1		1
DCTD					1											1
DCXR			1		1					1						2
DDHD2				1												1
DDT				1						1						1
DDX17					1			1								1
DDX26B		1														1
DECR1				1												1
DEGS1			1	1								1		1		2
DEGS2					1					1						1
DENND1A			1	1				1						1		2
DENND2A			1	1												2
DENND2D				1	1					1		1				2
DENND3					1											1
DERL2			1		1											2
DEST						1										1
DGAT1				1						1						1
DGCR14					1					1						1
DGKH			1													1
DHCR7				1	1		1			1						3
DHDH					1											1
DHTKD1				1	1											2
DHX34				1												1
DIDO1				1												1
DIRAS1					1											1
DJB11						1										1
DLC1				1												1
DLD					1											1
DLGAP3					1											1
DLX3					1					1	1					1
DLX4			1	1	1	1				1						4
DMXL1					1	1										2
DMXL2					1											1
DNAJA4			1							1						1
DNAJB2			1													1
DNAJB9				1												1
DNAJC16					1											1
DNAJC25					1			1				1				1
DNAJC3					1											1
DNASE1L1					1					1						1
DNASE1L2					1					1	1					1
DNASE2					1					1						1
DNJC3						1										1
DNM2			1													1
DNMBP			1	1	1	1						1				4
DNMT3A				1	1											2
DNMT3B					1									1		1
DOCK1					1											1
DOCK5				1		1										2
DOCK7					1											1
DOLK					1											1
DPEP1					1					1						1
DPM1					1									1		1
DPM2					1					1			1		1	1
DPP4					1	1										2
DPP7					1											1
DQX1					1							1		1		1
DRAM2					1			1						1		1
DSC2			1	1	1	1				1		1				4
DSCAML1							1									1
DSG2			1		1											2
DSG3					1	1						1				2
DSP			1	1	1	1										4
DSTN					1			1								1
DTD1					1											1
DTNBP1			1		1											2
DTWD2				1	1			1								2
DUSP3			1							1						1
DUSP6					1											1
DYNLT3				1	1					1						2
EAA3						1										1
EAF1	1		1		1							1				2
EBAG9					1											1
ECHDC1					1									1		1
ECOP			1	1	1											3
EDEM1					1	1				1						2
EDEM2				1	1											2
EDEM3			1	1												2
EEA1					1	1										2
EFHD2			1	1	1					1						3
EFS				1	1					1						2
EGLN1					1			1				1				1
EHD1					1					1	1	1		1	1	1
EIF2AK3				1												1
EIF2S3					1			1								1
EIF4E3				1	1											2
ELAC1					1											1
ELAVL1					1											1
ELF1				1	1	1								1		3
ELF3				1						1	1					1
ELF4					1									1		1
ELF5						1				1						1
ELMO3				1						1					1	1
ELMOD3			1							1						1
ELOVL1				1	1											2
ELOVL5					1											1
EML2					1											1
ENDOD1			1	1	1											3
ENOSF1			1	1	1											3
ENPEP			1	1	1			1	1			1				3
ENPL						1										1
ENPP1			1	1	1		1									4
ENPP3				1	1	1										3
ENPP4					1	1				1				1		2
ENSBTAG00000013182						1										1
ENSBTAG00000013468						1										1
ENSBTAG00000023860						1										1
ENSBTAG00000023918						1										1
ENSBTAG00000031214						1										1
ENSBTAG00000033424						1										1
ENSBTAG00000033658						1										1
ENSBTAG00000036102						1										1
ENSBTAG00000037756						1										1
ENSBTAG00000038891						1										1
ENSBTAG00000039883						1										1
ENSBTAG00000040266						1										1
EPAS1				1		1				1						2
EPB41L3					1											1
EPB41L4A					1			1								1
EPB41L5				1	1											2
EPCR						1										1
EPHB3					1											1
EPHB6				1												1
EPHX3			1													1
EPN2					1					1						1
EPS8L1					1		1			1						2
ERAP1				1	1	1										3
ERBB2IP				1												1
ERBB3					1					1						1
ERGIC1			1	1	1					1						3
ERLIN1					1			1								1
ERLIN2			1	1	1											3
ERO1L			1	1	1											3
ESRP2				1						1						1
ETNK2					1											1
EXOC2				1										1		1
EXOC4				1	1											2
EXOC6				1	1											2
EXOC7			1	1						1						2
EXT2			1													1
EXTL3			1	1												2
EZR					1			1								1
EZRI						1										1
F115C						1										1
F2					1					1	1					1
FA65B						1										1
FABP5			1	1	1	1										4
FADS2					1											1
FADS3				1	1	1				1						3
FAF1				1				1						1		1
FAHD1					1					1						1
FAHD2						1										1
FAHD2A					1											1
FAM109B					1					1						1
FAM110A				1	1					1						2
FAM115A	1				1											1
FAM120B					1					1						1
FAM127A					1											1
FAM149B1			1					1						1		1
FAM177A1				1	1			1				1				2
FAM33A					1											1
FAM36A					1											1
FAM3A				1						1		1		1		1
FAM3C					1	1										2
FAM45A					1							1		1		1
FAM46B	1			1						1						1
FAM49A					1											1
FAM59A					1											1
FAM83D			1	1												2
FAM8A1					1					1		1		1		1
FASN			1	1	1					1						3
FAT1				1	1	1										3
FBF1					1					1	1					1
FBLIM1			1	1	1					1	1					3
FBXL12					1											1
FBXL2					1					1						1
FBXO18					1											1
FBXO25					1										1	1
FBXO6			1	1	1					1						3
FBXW11				1												1
FBXW2			1									1				1
FBXW5					1					1						1
FDFT						1										1
FDFT1				1	1											2
FDPS					1		1			1						2
FDX1					1											1
FDXR				1						1						1
FERMT2			1	1	1	1		1				1		1		4
FGD4			1	1	1											3
FGD5			1													1
FHL2				1						1	1					1
FHL3				1	1					1						2
FHOD3				1	1											2
FICD					1					1						1
FILIP1L		1														1
FKBP15			1	1	1											3
FLVCR2			1	1	1					1				1		3
FMNL2						1										1
FMNL3					1											1
FNDC3B				1						1	1	1				1
FOLR2				1												1
FOXK2	1			1												1
FPGT					1							1		1		1
FRMD4A				1	1											2
FRMD6				1		1										2
FRRS1				1		1										2
FSHR					1					1	1			1		1
FSTL1					1											1
FTSJ1					1					1					1	1
FUBP3					1											1
FUCA1				1												1
FUK					1											1
FURIN				1												1
FUT8					1									1		1
FYB					1	1										2
GAB1			1	1	1	1		1							1	4
GADD45A							1									1
GADD45B	1		1							1						1
GALC						1										1
GALE				1												1
GALK2					1			1								1
GALM				1	1					1						2
GALNT1			1	1								1		1		2
GALNT11					1											1
GALR1					1					1						1
GANAB			1													1
GAPDH				1						1			1		1	1
GAS6				1												1
GATA2			1	1	1					1						3
GATA3					1	1	1			1						3
GBA					1											1
GBGT2						1										1
GBP4					1	1										2
GCA			1	1	1	1	1									5
GCGR				1						1						1
GCLM					1											1
GCNT1				1		1				1		1				2
GCNT4						1										1
GCSH					1			1				1		1		1
GDE1			1		1			1				1		1		2
GDPD1				1				1								1
GDPD2				1	1					1	1	1		1		2
GDPD5					1											1
GFRA2				1						1						1
GGCT					1			1				1		1		1
GGH					1					1						1
GHITM				1												1
GIN1				1				1								1
GIPC2					1	1				1						2
GIYD1					1											1
GLA				1		1		1								2
GLB1			1	1	1											3
GLDC				1	1									1		2
GLIPR1					1											1
GLTPD1					1											1
GM2A					1	1						1				2
GNA14						1										1
GNB1				1	1											2
GNPDA1				1	1											2
GNPTG			1	1						1						2
GNS					1											1
GOLGA1				1												1
GOLGA2					1					1						1
GOLGA4			1	1	1	1										4
GOLGB1					1											1
GOLT1B					1											1
GOPC					1											1
GOSR2				1											1	1
GOT1A						1										1
GOT1L1					1											1
GPAA1			1							1						1
GPD2			1	1												2
GPDM						1										1
GPI7				1												1
GPLD1			1	1	1							1				3
GPM6B				1												1
GPR126					1											1
GPR133							1									1
GPR177			1	1	1											3
GPR37					1											1
GPR56				1												1
GPR64							1									1
GPR89					1											1
GPRC5C			1							1						1
GPSM2					1										1	1
GPX4			1		1					1						2
GPX6					1											1
GRAMD3				1	1										1	2
Grb10					1											1
GRHL1			1	1	1					1						3
GRHL2						1										1
GRINA					1					1						1
GRINL1A					1											1
GRK5				1						1						1
GSTA2						1										1
GSTA4					1											1
GTF2I					1			1				1				1
GTR5						1										1
GUSB				1												1
GYG1					1											1
GYLTL1B					1											1
GZF1					1											1
H2AFY					1					1				1		1
H2AFY2					1											1
HADH					1											1
HAO2					1											1
HCK				1						1				1		1
HDAC6					1			1								1
HDDC3					1											1
HDHD3			1							1				1		1
HEATR6					1			1								1
HEBP2			1	1	1					1						3
HERC1					1			1								1
HERC2				1	1			1						1		2
HERC3					1									1		1
HERPUD1					1			1								1
HERPUD2					1											1
HEXA				1						1						1
HEXB					1											1
HEYL				1						1						1
HIAT1					1											1
HINT3				1	1											2
HIST2H2BE					1			1				1		1		1
HIVEP2			1	1	1	1										4
HKDC1					1	1				1	1					2
HMBS				1						1						1
HMGCR					1	1	1									3
HMGCS1				1	1		1	1								3
HMHA1					1					1	1					1
HMOX2			1	1	1					1				1		3
HN1			1	1	1					1						3
HNRPLL				1												1
HOMEZ					1											1
HOPX					1											1
HOXB4					1											1
HPCAL1				1	1											2
HPDL					1					1						1
HRSP12					1											1
HS1BP3					1									1		1
HS6ST1			1							1						1
HSD17B11			1	1	1									1		3
HSD17B7					1			1								1
HSD3B1	1	1			1					1				1		2
HSPB3					1							1		1		1
HTATIP2				1	1					1						2
HTRA2					1							1		1		1
HYAL1			1	1						1	1	1		1		2
IBTK					1											1
ICAL						1										1
IDE					1			1								1
IDI1					1	1	1									3
IER3IP1					1											1
IFI30					1	1	1			1						3
IFN-tau-c1					1											1
IFNAR2					1					1						1
IFNT		1	1		1											3
IFNT1						1										1
IFT88					1											1
IGF2BP3				1								1				1
IGF2R					1			1								1
IGFL1					1											1
IGHM			1													1
IKIP					1											1
IL10RB					1											1
IL18				1				1								1
IL1F5					1											1
IL1RN				1	1					1						2
IL20RB					1											1
IL2RA					1											1
IL33							1									1
IL6	1			1				1								1
IMMP2L						1										1
IMPA1				1	1											2
IMPACT					1											1
IMPAD1				1	1											2
INADL						1										1
ING5					1											1
INPP4B						1										1
INPP5D				1	1	1	1									4
INSIG1				1			1			1						2
INSIG2					1											1
INVS			1													1
IQGAP1					1											1
IQGAP2					1											1
IRF5			1	1	1											3
IRF7					1					1	1					1
ITFG1				1	1									1		2
ITFG2	1		1					1								1
ITGA3				1						1						1
ITGB5			1		1											2
ITGB7				1												1
ITM2B					1											1
ITPK1				1						1						1
ITPR2						1		1								1
ITPR3			1	1						1						2
JAGN1			1													1
JUP			1		1					1						2
K1C19						1										1
K2C8						1										1
KAL1					1											1
KBTBD6				1						1						1
KCD11						1										1
KCMF1			1	1										1		2
KCTD11					1					1						1
KCTD9			1	1	1					1				1		3
KDELC1					1									1		1
KDELR2					1											1
KDELR3				1	1					1						2
KDSR					1											1
KHDRBS1			1		1											2
KIAA0141					1											1
KIAA1715					1											1
KIF1C					1					1						1
KLF6	1		1													1
KLHL22					1											1
KLHL26					1											1
KLHL7					1			1								1
KLRAQ1					1											1
KPNA1					1											1
KRCC1					1											1
KRT18					1	1				1						2
KRT19					1		1			1						2
KRT8					1					1	1					1
KRT80					1					1	1					1
KSR1					1											1
L3MBTL3					1			1						1		1
LACTB2					1											1
LAMA1				1	1	1										3
LAMC1			1	1	1											3
LAMP1			1	1	1					1						3
LAMP2					1									1		1
LANCL1					1											1
LAP3					1	1		1								2
LARGE					1											1
LATS2				1												1
LCK				1	1											2
LDHA				1	1											2
LDLR				1	1	1	1									4
LDOC1					1											1
LDOC1L					1											1
LEMD2					1											1
LEPROT				1	1									1		2
LGALS3					1	1				1						2
LGALS3BP					1					1						1
LHFPL2					1											1
LIMA1			1		1	1										3
LIMK2				1						1				1		1
LIMS2			1	1												2
LIN7B					1											1
LIN7C				1												1
LIPH					1											1
LITAF					1		1									2
LMAN1					1											1
LMNA				1						1				1		1
LMO1					1					1		1		1		1
LOC100125266					1											1
LOC100137763				1												1
LOC100137838					1											1
LOC100138017				1												1
LOC100138312				1		1										2
LOC100138392					1											1
LOC100138505					1											1
LOC100138522					1											1
LOC100138783					1											1
LOC100138953				1												1
LOC100139092				1	1											2
LOC100139162					1											1
LOC100139934					1											1
LOC100139988				1												1
LOC100140110						1										1
LOC100140123					1											1
LOC100140210				1												1
LOC100140337					1											1
LOC100140419				1												1
LOC100140553				1												1
LOC100141128		1														1
LOC100196900						1				1	1					1
LOC100295182						1										1
LOC100295316					1											1
LOC100295626					1											1
LOC100295639					1											1
LOC100295769					1											1
LOC100295800					1											1
LOC100296125					1											1
LOC100296216					1											1
LOC100296489					1											1
LOC100296876					1											1
LOC100296883					1											1
LOC100297240					1											1
LOC100297344					1											1
LOC100297420					1											1
LOC100297732					1											1
LOC100297903					1											1
LOC100297914					1	1										2
LOC100298021		1														1
LOC100298064					1	1	1									3
LOC100298456					1											1
LOC100298760						1										1
LOC100299135						1										1
LOC100299281					1											1
LOC100299402					1											1
LOC100299481					1											1
LOC100299975					1	1										2
LOC100300234					1											1
LOC100300337					1											1
LOC100300568					1											1
LOC100301169						1										1
LOC100301215					1											1
LOC100301250					1											1
LOC100335505						1										1
LOC100335527					1											1
LOC100335582					1											1
LOC100335747					1											1
LOC100335755						1										1
LOC100335837						1										1
LOC100335853						1										1
LOC100336252					1											1
LOC100336408					1											1
LOC100336410					1											1
LOC100336569					1											1
LOC100336649					1											1
LOC100336651					1											1
LOC100336654					1											1
LOC100336714		1			1											2
LOC100336723					1											1
LOC100336815					1											1
LOC100336844					1											1
LOC100336860					1											1
LOC100336907					1											1
LOC100336955					1											1
LOC100336976					1											1
LOC100336990					1											1
LOC100336996					1											1
LOC100337021					1	1										2
LOC100337033					1											1
LOC100337074						1										1
LOC100337091					1											1
LOC100337102					1											1
LOC100337145					1											1
LOC100337161					1											1
LOC100337259					1											1
LOC100337278					1											1
LOC100337328					1											1
LOC100337370					1											1
LOC100337381					1											1
LOC100848574		1						1	1	1						1
LOC100848658		1														1
LOC101903600		1														1
LOC101907504		1														1
LOC101907661		1														1
LOC504513			1	1		1										3
LOC504761			1		1	1										3
LOC504800					1											1
LOC504861			1													1
LOC505423			1													1
LOC505622				1												1
LOC505766			1													1
LOC505941					1											1
LOC506093					1											1
LOC506260				1												1
LOC506539			1													1
LOC506638					1											1
LOC506996				1												1
LOC507055					1											1
LOC507082						1										1
LOC507299					1	1										2
LOC507471					1											1
LOC508040					1											1
LOC508150					1	1										2
LOC508963					1											1
LOC509263					1											1
LOC509513				1												1
LOC509895					1											1
LOC510320			1		1											2
LOC510456				1	1											2
LOC510573					1											1
LOC510625					1											1
LOC510716						1	1									2
LOC510844					1											1
LOC511424				1	1											2
LOC511594				1												1
LOC512010				1												1
LOC512110					1											1
LOC513129			1													1
LOC513329					1											1
LOC513722				1												1
LOC514078					1											1
LOC514712						1										1
LOC514812				1												1
LOC514833					1											1
LOC515042					1	1										2
LOC515570					1	1										2
LOC515823					1											1
LOC515828		1														1
LOC516155					1											1
LOC516241					1											1
LOC516378					1											1
LOC516629				1												1
LOC516658			1	1	1											3
LOC517246					1											1
LOC518768					1											1
LOC519307				1												1
LOC520505				1												1
LOC520588				1	1											2
LOC520706		1														1
LOC520730				1												1
LOC521943					1											1
LOC522004					1											1
LOC522691				1												1
LOC522998				1												1
LOC523153					1											1
LOC523454						1										1
LOC523504				1												1
LOC523509					1											1
LOC523769					1											1
LOC524279				1												1
LOC524749					1											1
LOC524939			1	1												2
LOC528262					1											1
LOC529373				1												1
LOC529947				1												1
LOC530325					1											1
LOC531741					1											1
LOC531898					1											1
LOC532603				1	1											2
LOC532807				1												1
LOC534200				1												1
LOC534295						1										1
LOC534506					1											1
LOC534796				1	1											2
LOC534832			1													1
LOC535251					1											1
LOC537248				1	1											2
LOC538402			1			1										2
LOC538670					1											1
LOC538778			1													1
LOC538940				1												1
LOC539231					1											1
LOC539246						1										1
LOC539889					1											1
LOC540056				1												1
LOC540231				1	1	1										3
LOC540584						1										1
LOC541094			1	1												2
LOC541196					1											1
LOC613274				1												1
LOC613483					1											1
LOC613832					1											1
LOC613845					1											1
LOC614166				1												1
LOC614655				1												1
LOC614824			1	1												2
LOC614846					1											1
LOC614959				1												1
LOC615412					1											1
LOC615809					1							1		1		1
LOC615913						1										1
LOC615989					1											1
LOC616071				1												1
LOC616199					1											1
LOC616206					1											1
LOC616304				1												1
LOC616626					1											1
LOC616839						1										1
LOC616899					1											1
LOC616942					1											1
LOC616956					1											1
LOC616969				1												1
LOC617112					1											1
LOC617373						1										1
LOC617475					1											1
LOC617691				1												1
LOC617776					1											1
LOC617808					1											1
LOC618238					1											1
LOC618247				1	1											2
LOC618369					1											1
LOC618696		1			1											2
LOC618943					1											1
LOC619092					1											1
LOC781036					1											1
LOC781361				1												1
LOC781625				1												1
LOC781778					1											1
LOC781863				1												1
LOC782069			1	1	1											3
LOC782451						1										1
LOC782466				1												1
LOC782821					1											1
LOC782979		1														1
LOC783225					1											1
LOC783379					1											1
LOC783399		1			1	1										3
LOC783604					1											1
LOC783608					1											1
LOC783730					1											1
LOC784776						1										1
LOC784883					1											1
LOC785666					1											1
LOC785855			1													1
LOC785867					1											1
LOC786143						1										1
LOC786885				1												1
LOC786966					1											1
LOC787129					1											1
LOC787178					1											1
LOC787330			1													1
LOC787705					1	1	1									3
LOC788312					1	1										2
LOC788353			1	1												2
LOC789017					1											1
LOC789183					1											1
LOC789240			1													1
LOC789309		1														1
LOC789582				1												1
LOC790592						1										1
LOC790609				1												1
LONP2				1	1	1						1				3
LOXL2					1											1
LOXL4					1					1						1
LPAR3					1	1										2
LPCAT1				1						1	1					1
LPCAT2					1			1								1
LPCAT4					1					1						1
LPHN3						1										1
LRBA					1											1
LRCH1				1												1
LRIG1					1											1
LRIG3				1												1
LRP10			1	1	1					1						3
LRP2						1										1
LRP8					1											1
LRPAP1					1					1						1
LRRC1					1					1						1
LRRC41				1				1						1		1
LRRC45					1					1						1
LRRC8E			1	1	1					1						3
LRRFIP1				1	1					1						2
LRRFIP2			1	1								1				2
LRRK1					1					1						1
LRRN2					1											1
LSS							1			1						1
LTBR					1					1						1
LY6E					1					1						1
LY6G6C					1					1						1
LYRM7					1			1								1
LYZ3					1											1
LZTR1			1													1
M6PRBP1			1													1
MACC1					1	1										2
MACROD1					1											1
MAD2L2	1			1	1										1	2
MAFK				1						1						1
MAGI2				1												1
MAGI3				1		1								1		2
MAL2				1	1	1										3
MALT1				1												1
MAN2A1					1											1
MAN2A2			1	1	1					1						3
MAN2B1					1					1						1
MANBA				1	1	1		1								3
MANF						1				1						1
MANSC1					1					1						1
MAP1LC3A					1					1						1
MAP2K1					1											1
MAP2K6					1											1
MAP4K3							1			1						1
MAP7				1	1										1	2
MAPK13				1	1					1						2
MAPK14			1	1	1											3
MAPK3				1						1						1
MAPK4					1											1
MAPK8IP1					1					1						1
MAPK8IP2					1					1						1
MAPKAPK2			1	1												2
MAPT				1						1						1
MARCH6				1												1
MBLAC1			1													1
MBNL3				1								1		1		1
MBOAT1			1	1						1						2
MBP			1	1						1						2
MBTPS2					1							1				1
MC1R					1											1
MCART1					1											1
MCFD2				1	1					1						2
MCM3	1			1				1						1		1
MCOLN2			1	1	1											3
MED20	1			1						1						1
MEIG1						1										1
MERTK					1											1
MET			1			1				1						2
METRNL		1		1	1					1	1					3
METTL13			1	1	1											3
METTL14					1							1				1
METTL7A					1											1
MFSD1				1												1
MFSD10			1	1	1					1						3
MFSD5					1					1						1
MFSD8					1			1						1		1
MGAT4A				1	1			1						1		2
MGAT4B					1									1		1
MGC127461				1	1											2
MGC134244			1													1
MGC134574				1												1
MGC139367			1	1	1											3
MGC143035					1											1
MGC151586					1											1
MGC151610				1												1
MGC151962					1											1
MGC152084				1												1
MGC152232				1												1
MGC152585					1											1
MGC154957					1											1
MGC155143				1												1
MGC157372					1											1
MGC159903				1												1
MGRN1				1						1						1
MGST1					1		1									2
MGST2					1					1						1
MGT4A						1										1
MIB2				1												1
MICALL1				1	1					1	1					2
MICALL2			1	1	1					1	1					3
MID1IP1			1		1			1	1							2
MIF4GD					1					1						1
MINPP1					1											1
MIOS					1											1
MLH1				1	1		1	1								3
MMGT1					1											1
MMP11					1											1
MMP12					1	1										2
MMP23B				1	1					1	1					2
MOBKL2B				1	1											2
MOBKL3					1											1
MOCOS				1	1	1				1	1					3
MOCS1				1						1	1					1
MOL2B						1										1
MOSC2					1											1
MOSPD2				1	1			1								2
MPDU1					1										1	1
MPG					1											1
MPP3	1				1					1						1
MPP5			1	1												2
MPPE1			1													1
MPZ					1					1						1
MPZL1			1	1	1											3
MRAS				1	1	1	1									4
MRFAP1					1											1
MRGPRX2					1											1
MSMO1						1						1				1
MSN				1	1											2
MSRA					1											1
MSRB3					1											1
MSX2						1										1
MT1E							1			1						1
MTCP1				1	1											2
MTDC						1										1
MTFMT					1											1
MTHFD1L					1							1		1		1
MTHFD2			1		1											2
MTHFD2L					1											1
MTL13						1										1
MTMR1				1						1						1
MTMR10			1	1											1	2
MTMR11			1	1				1				1		1		2
MTMR2				1												1
MTMR4				1	1					1						2
MTMR9			1													1
MTUS1				1		1						1				2
MUC1				1	1	1				1						3
MUC20					1	1										2
MVD				1						1						1
MXRA7					1											1
MYADM					1					1						1
MYBPC3					1					1	1					1
MYL6					1	1										2
MYL7					1											1
MYLK				1	1	1										3
MYO1B			1	1	1	1	1			1					1	5
MYO1C				1	1					1						2
MYO1D				1	1	1										3
MYO5A					1	1										2
MYO6				1				1	1							1
MYOF					1	1		1								2
MYSM1			1							1						1
MYST4			1	1		1										3
NAAA				1	1	1										3
NAALAD2					1											1
NADK			1	1												2
NAGA			1		1					1						2
NAGK					1					1						1
NAPEPLD					1											1
NAPG					1										1	1
NBEAL1						1										1
NBN			1													1
NCEH1					1	1								1		2
NCLN			1							1						1
NCOA1			1	1	1	1	1					1				5
NCOA7					1											1
NCOR1				1	1							1				2
NDFIP2			1	1	1											3
NDN					1								1		1	1
NDNL2				1	1											2
NEBL					1											1
NEDD4L			1	1	1		1									4
NEDD9					1	1										2
NEIL2						1										1
NEK7				1												1
NEU1			1	1	1					1						3
NEU3					1									1		1
NF2					1											1
NFE2L1			1	1												2
NFE2L2			1													1
NFKB1				1										1		1
NFU1					1											1
NFYB					1			1				1				1
NGEF			1	1						1	1					2
NGFRAP1						1										1
NHEDC2						1										1
NHLRC3				1				1								1
NHRF1						1										1
NICN1				1	1					1						2
NID2				1	1	1				1					1	3
NIPSNAP3A				1	1											2
NLRX1					1					1						1
NLTP						1										1
NOS2				1												1
NP				1	1											2
NPAL2				1												1
NPC1			1	1	1					1						3
NPDC1					1					1	1					1
NPEPL1				1	1											2
NPL				1	1											2
NPT2B						1										1
NPY1R						1										1
NR1H2					1					1	1	1				1
NR2C1			1	1												2
NRBP2			1	1	1					1	1	1		1		3
NRG1					1			1								1
NSDHL					1	1	1								1	3
NSMAF					1											1
NT5DC1					1											1
NUAK2			1	1						1						2
NUB1					1											1
NUCB2					1		1					1		1		2
NUDT12				1	1											2
NUDT14					1					1						1
NUDT17				1												1
NUDT22					1					1						1
NUDT9					1											1
NUP214				1	1	1										3
NUPR1						1				1						1
O18736						1										1
O77581						1										1
OBFC1					1											1
ODF2L					1											1
OGFRL1				1												1
OPTN				1				1								1
OSBPL5					1											1
OSBPL7					1					1						1
OSBPL8					1											1
OSGIN1			1							1	1					1
OSGIN2				1	1											2
OSTF1			1		1	1	1			1					1	4
OTC					1											1
OTUD3					1											1
OTUD7B						1										1
OVOL2				1	1											2
P2RX4			1	1	1	1										4
P2RY2					1	1				1						2
P4HA2				1	1											2
P4HB			1							1						1
PACSIN1					1					1						1
PACSIN2					1					1				1		1
PACSIN3				1	1											2
PAG11							1			1	1					1
PAG12					1											1
PAG2		1			1	1	1									4
PAGE4		1			1	1	1									4
PAK1					1							1				1
PAQR4					1					1						1
PAQR8		1													1	1
PARD3B						1										1
PARM1					1											1
PARP12				1												1
PARP9					1			1								1
PATL1				1								1				1
PAWR					1	1										2
PBXIP1					1											1
PC					1					1				1		1
PCBD1				1	1											2
PCSK5						1										1
PCYT2					1					1						1
PDCD6IP				1												1
PDGFA					1	1				1						2
PDGFB				1						1						1
PDHA1				1	1											2
PDIA3			1		1	1										3
PDIA4				1		1				1						2
PDIA6					1	1										2
PDK1					1	1										2
PDLIM4					1					1	1					1
PDPN					1					1						1
PDXK				1	1					1						2
PDZK1				1	1					1	1					2
PDZRN3		1			1											2
PECA1						1										1
PECAM1			1	1												2
PEPD					1	1				1						2
PERP			1	1	1											3
PEX11A					1											1
PEX11B					1			1				1				1
PEX19			1									1				1
PEX7				1										1		1
PFKFB1				1												1
PFKFB3			1	1						1						2
PFKL					1					1	1					1
PGAM2				1												1
PGAP1					1	1										2
PGAP3					1					1						1
PGH2						1										1
PGLYRP2					1											1
PGP					1					1						1
PGRMC1				1	1											2
PGRMC2			1		1			1				1		1		2
PHF19				1						1	1					1
PHF2				1												1
PHF20				1				1								1
PHLD						1										1
PHOSPHO1					1			1								1
PI4K2B					1	1									1	2
PI4KA					1					1						1
PIAS1	1			1				1								1
PIAS2	1			1												1
PICALM				1	1	1										3
PIGF					1											1
PIGK					1										1	1
PIGM					1			1				1		1		1
PIGN				1	1											2
PIGO					1											1
PIGP					1			1								1
PIGS				1	1											2
PIGT					1											1
PIGU					1											1
PILRA					1											1
PIP4K2A			1							1						1
PIP5K1C					1					1						1
PITPNA			1	1	1					1						3
PITPNM1			1	1												2
PJA2				1	1			1								2
PKD2			1													1
PKIA					1			1						1		1
PKP2			1	1	1	1		1								4
PKP4					1											1
PLA2G15			1	1	1					1		1				3
PLA2G4A		1			1											2
PLA2G6					1											1
PLA2R						1										1
PLA2R1					1	1				1						2
PLAC8					1							1				1
PLAC8L1							1									1
PLAC9					1			1							1	1
PLAU					1					1						1
PLCB3					1					1						1
PLCD3					1					1						1
PLCE1		1														1
PLCL2					1					1						1
PLD5						1										1
PLDN				1												1
PLEKHA4				1	1											2
PLEKHA6					1					1	1			1		1
PLEKHB2				1	1										1	2
PLEKHF1				1	1									1		2
PLEKHF2					1											1
PLEKHH1				1												1
PLEKHM2				1												1
PLEKHO2				1	1					1						2
PLIN3					1											1
PLLP				1	1	1						1				3
PLPL2						1										1
PLS1			1	1	1					1		1				3
PLS2						1										1
PLSCR1				1	1					1					1	2
PLSI						1										1
PLXDC2					1											1
PLXNA3				1								1		1		1
PM20D1					1											1
PMVK				1						1						1
PNPLA2					1					1	1					1
POLH			1									1		1		1
POLM					1											1
POLR3GL				1												1
PON2					1			1								1
PPAPDC1B					1											1
PPAPDC2					1											1
PPARD				1	1			1		1					1	2
PPIC					1											1
PPIF				1						1	1					1
PPL			1		1											2
PPM1H					1										1	1
PPM1L					1											1
PPM1M				1	1											2
PPOX				1	1					1				1		2
PPP1R13B					1											1
PPP1R13L			1	1	1											3
PPP1R3D				1												1
PPP2R3A		1														1
PPP3CC					1											1
PPP6C				1				1								1
PQLC1					1											1
PQLC2				1	1					1	1					2
PQLC3					1					1						1
PRCP				1										1		1
PRDX3					1											1
PRHOXNB				1												1
PRKAA1			1					1								1
PRKAG2					1											1
PRKCG					1	1				1						2
PRKCH				1												1
PRMT3				1				1				1				1
PRNP					1									1		1
PROCR				1	1											2
PRODH					1											1
PROM1						1										1
PROSC				1												1
PROX1		1								1						1
PRPH					1		1			1		1		1		2
PRPSAP2					1											1
PRR5					1					1	1					1
PRRC1				1	1											2
PRRG2					1					1						1
PRS23						1										1
PRSS22				1												1
PRSS23			1	1	1		1			1						4
PRSS8			1	1	1					1	1	1		1		3
PRUNE2			1		1											2
PSD4				1												1
PSEN1			1											1		1
PSMC5				1						1						1
PSMD10					1											1
PSTPIP2				1	1	1				1				1		3
PTGDS				1						1	1					1
PTGES				1		1				1						2
PTGR1					1			1								1
PTGS2				1	1					1						2
PTP4A2					1											1
PTPLA					1											1
PTPLAD2				1												1
PTPLB					1											1
PTPN3			1	1	1	1				1		1		1		4
PTPN5					1					1						1
PTPN9					1							1				1
PTPRA					1	1										2
PTPRF			1	1	1	1				1						4
PTPRG				1												1
PTPRJ						1										1
PTPRK						1	1	1								2
PTTG1IP			1	1	1					1						3
PXMP4					1									1		1
PYGO2	1				1					1						1
Q08DN9						1										1
Q08DR4						1										1
Q08DW1						1										1
Q08DX4						1										1
Q08E60						1										1
Q0IIC0						1										1
Q0IIH5						1										1
Q0IIJ8						1										1
Q0IIM5						1										1
Q0P5H4						1										1
Q0V8I0						1										1
Q0V8S4						1										1
Q0VCJ3						1										1
Q0VCQ5						1										1
Q0VCQ9						1										1
Q0VCW0						1										1
Q0VD56						1										1
Q17QI3						1										1
Q17QY9						1										1
Q1RMR9						1										1
Q28899						1										1
Q2EF45						1										1
Q2HJ28						1										1
Q2KHV3						1										1
Q2KI36						1										1
Q2KI48						1										1
Q2KI59						1										1
Q2KI94						1										1
Q2KIR6						1										1
Q2KIS5						1										1
Q2KJE9						1										1
Q2KJF3						1										1
Q2TA22						1										1
Q32LL1						1										1
Q32P64						1										1
Q32PG4						1										1
Q3SYY3						1										1
Q3T018						1										1
Q3T0F1						1										1
Q3T0Q9						1										1
Q3ZC00						1										1
Q3ZCA8						1										1
Q3ZCK2						1										1
Q402A0						1										1
Q4ZJV9						1										1
Q56JW2						1										1
Q5EG57						1										1
Q68V31						1										1
Q6KDN8						1										1
Q6TNF3						1										1
Q7YRV8						1										1
Q8WMP9						1										1
Q9BDE4						1										1
Q9TSB2						1										1
Q9XS94						1										1
QPCTL					1											1
QSOX1				1	1					1						2
R3HCC1				1	1											2
RAB11A					1			1								1
RAB11FIP1						1										1
RAB11FIP4					1	1										2
RAB11FIP5				1						1						1
RAB12					1							1		1		1
RAB15				1	1					1						2
RAB18				1	1											2
RAB1A					1									1		1
RAB22A				1	1					1						2
RAB24			1		1											2
RAB25				1	1	1				1						3
RAB2A				1	1											2
RAB31				1												1
RAB4A					1											1
RAB7A				1								1				1
RAB7L1					1											1
RAB8B			1					1								1
RAB9A				1												1
RAC2					1					1	1					1
RALA				1	1							1		1		2
RALB				1											1	1
RALBP1			1	1	1											3
RAP1A			1	1	1	1		1						1		4
RAP1GDS1					1											1
RAP2C				1	1	1										3
RAPGEF2				1								1				1
RASA2			1					1				1		1		1
RASSF7					1					1						1
RBBP8				1				1						1		1
RBM24				1												1
RCAN2						1		1								1
RCAN3				1	1	1										3
RCN2			1	1	1					1					1	3
RCSD1				1				1								1
RDH11			1	1	1	1										4
RDH14					1											1
REEP3					1											1
REEP5					1	1										2
REPIN1				1						1	1					1
REV3L	1			1												1
RFC5				1												1
RHBDD1				1												1
RHOBTB3					1											1
RHOC					1					1						1
RHOQ					1					1						1
RHOU				1	1					1						2
RHOV					1	1				1						2
RHPN2			1	1	1											3
RILP					1											1
RILPL1			1													1
RIMKB						1										1
RIMKLA					1											1
RIMKLB			1	1	1			1								3
RIMS3					1											1
RIN3			1	1												2
RIOK3					1			1								1
RIPK2					1											1
RIT1				1	1							1				2
RMND5B			1		1											2
RNAS1						1										1
RNASE1					1					1	1					1
RNASEH1P1				1												1
RNASEK			1	1												2
RNASET2				1						1						1
RNF11			1	1												2
RNF115				1												1
RNF121				1												1
RNF13				1				1								1
RNF145					1			1								1
RNF146				1	1			1								2
RNF149				1	1											2
RNF167				1												1
RNF216					1			1								1
RNF26					1											1
RNF5				1												1
RNFT1					1							1				1
RNH1			1													1
ROGDI			1		1					1		1		1		2
RPE				1												1
RPESP					1											1
RPN2				1				1								1
RPRD1A					1			1								1
RRAGC				1								1				1
RSRC1					1											1
RTP3					1											1
RUFY3				1												1
RUSC1				1	1											2
S100A10					1					1						1
S100A11			1	1												2
S100A14			1	1	1					1						3
S100A16				1	1					1				1		2
S100A5					1	1				1						2
S100PBP			1		1											2
S10A2						1										1
S10A4						1										1
S10AA						1										1
S10AE						1										1
S10AG						1										1
S1PR2				1						1						1
S35F5						1										1
S39AE						1										1
SACM1L					1							1				1
SAT1				1						1						1
SBF2					1									1		1
SC4MOL				1	1		1									3
SC5DL							1									1
SC6A6						1										1
SCAMP2				1	1							1				2
SCARA5				1	1					1						2
SCARB2					1	1				1						2
SCD					1	1	1			1						3
SCEL					1	1		1	1							2
SCIN				1	1		1									3
SCN1A						1										1
SCO2					1					1						1
SCP2			1	1	1			1								3
SCPEP1					1											1
SCUBE3					1											1
SDC1					1											1
SDF2L1					1					1						1
SDR39U1				1						1						1
SEC11C			1	1	1											3
SEC14L1			1			1										2
SEC16A				1												1
SEC22A			1	1	1									1		3
SEC24D					1	1										2
SEC61A2				1												1
SEC63					1			1								1
SEL1L					1											1
SEMA4B					1											1
SEMA4D				1						1						1
SEMA4F					1											1
SEPP1			1	1	1	1	1									5
SEPT7				1												1
SEPX1					1											1
SERAC1				1												1
SERGEF	1				1					1						1
SERINC2					1					1						1
SERINC5					1											1
SERPINB1				1						1						1
SERPINB5			1	1			1									3
SERPINB8				1				1								1
SERPINB9				1						1	1					1
SERPING1				1						1	1					1
SERPINI1					1	1										2
SERTAD4				1	1											2
SETD6					1											1
SETD8				1												1
SFN				1	1											2
SFRS5					1											1
SFXN4				1						1						1
SGK1	1			1		1										2
SGK3					1									1		1
SGPL1				1	1											2
SGPP1				1	1	1						1				3
SH2D5	1				1											1
SH3BGRL2				1	1		1									3
SH3BP5			1	1	1	1				1				1		4
SH3D21						1				1						1
SH3GL1			1							1					1	1
SH3GLB2					1					1						1
SH3KBP1			1	1	1	1						1		1		4
SH3L2						1										1
SH3Y1						1										1
SH3YL1			1	1	1											3
SHE					1											1
SHISA2			1		1		1			1						3
SHPK				1	1											2
SHROOM4					1											1
SHSA2						1										1
SHTN1						1										1
SIGIRR			1	1						1	1					2
SIKE				1												1
SIKE1					1											1
SIL1					1			1								1
SIRT5					1			1								1
SKAP2					1									1		1
SLAIN2			1	1										1		2
SLC10A1		1			1					1		1		1		2
SLC11A2					1		1									2
SLC13A2					1					1	1					1
SLC13A4					1		1			1						2
SLC15A1					1					1						1
SLC15A4			1					1								1
SLC16A1			1	1	1			1								3
SLC16A13					1					1						1
SLC16A7					1		1								1	2
SLC17A5			1	1	1			1								3
SLC19A3					1											1
SLC1A1			1	1	1					1		1		1		3
SLC22A5				1	1		1			1						3
SLC23A1					1	1	1									3
SLC24A6			1	1	1											3
SLC25A16					1											1
SLC25A21					1		1									2
SLC25A30				1	1	1						1		1		3
SLC25A40					1			1								1
SLC25A5						1										1
SLC26A4						1										1
SLC27A2							1									1
SLC28A3					1	1										2
SLC29A2				1	1											2
SLC29A3			1							1		1		1		1
SLC2A3				1				1				1		1		1
SLC2A5			1	1		1										3
SLC30A1					1											1
SLC30A2					1					1						1
SLC30A4							1									1
SLC30A5				1	1			1								2
SLC31A1					1											1
SLC31A2				1	1							1		1		2
SLC33A1				1								1				1
SLC34A2					1					1	1	1		1		1
SLC35A3					1											1
SLC35B2					1							1				1
SLC35C1				1										1		1
SLC35F5					1											1
SLC37A1					1											1
SLC37A4					1					1				1		1
SLC38A11					1											1
SLC38A6					1											1
SLC39A14					1											1
SLC39A2					1	1				1						2
SLC39A9			1	1				1								2
SLC40A1			1	1	1					1						3
SLC41A2				1	1	1										3
SLC43A2					1			1						1		1
SLC44A2			1	1	1					1						3
SLC46A1			1	1	1					1	1					3
SLC4A2					1					1						1
SLC5A6					1							1		1		1
SLC7A4					1					1						1
SLC7A5					1					1				1		1
SLC7A6					1											1
SLC7A6OS				1				1						1		1
SLC9A3R1				1	1					1						2
SLC9A6					1			1	1			1				1
SLCO2A1					1					1						1
SLCO2B1				1	1					1				1		2
Slco4c1				1	1											2
SLK						1										1
SLMAP					1											1
SMAD1					1							1		1		1
SMAGP					1					1						1
SMARCA4	1		1	1												2
SMARCD3				1						1						1
SMG1	1		1													1
SMPD3			1	1	1					1						3
SMPDL3A					1											1
SMTN			1	1						1						2
SMURF2			1	1												2
SMYD2					1											1
SNAPIN					1											1
SNTB2			1	1	1									1		3
SNX10				1	1	1										3
SNX12					1			1				1		1		1
SNX18					1											1
SNX2					1											1
SNX21					1										1	1
SNX24					1			1								1
SNX4				1	1											2
SNX6				1												1
SNX8			1												1	1
SOAT1					1											1
SPAG1					1											1
SPAG9				1								1		1		1
SPAM1					1											1
SPCS3					1									1		1
SPG20			1	1	1	1				1						4
SPHK2				1												1
SPIRE1			1													1
SPIRE2					1							1		1		1
SPPL2B					1											1
SPRED1					1											1
SPSB1				1												1
SPTAN1			1	1												2
SPTLC1					1											1
SQLE							1			1						1
SRD5A3					1											1
SREBF1					1									1		1
SREBF2					1									1		1
SRGAP1			1					1								1
SRM			1		1											2
SRXN1					1					1						1
SS18					1											1
SSFA2			1	1		1										3
SSH3				1						1						1
ST6GALNAC2			1		1					1						2
ST7L					1											1
STAMBP			1													1
STAP2				1	1					1	1					2
STAR			1		1											2
STARD13					1											1
STAU1				1												1
STIM2				1	1	1										3
STK38L					1											1
STOM					1											1
STRN3	1			1												1
STT3B			1	1	1											3
STX12				1	1	1	1			1						4
STX17				1												1
STX7					1			1						1		1
STXB6						1										1
STXBP3					1			1								1
STXBP6					1		1									2
STYX					1			1								1
SULT1E1					1											1
SUPT3H				1				1								1
SURF4					1					1						1
SUSD1						1	1									2
SUSD2					1					1						1
SVIL			1													1
SWAP70					1					1						1
SYAP1					1					1						1
SYDE1					1											1
SYNE2					1											1
SYNGR1			1	1						1						2
SYNJ1						1		1								1
SYNPO				1												1
SYPL1					1			1								1
SYT4					1											1
SYVN1			1	1	1	1				1						4
TAB2						1										1
TACR1		1														1
[truncated: 286 more rows]

## Sheet: S6c Table
S6c Table. List of genes and their TSS coordinates that are upregulated in ICM compared to TE in at least 3 different datasets
chr	start	end	strand	Gene	Also in TE list	Zhao et al 2016	Nagatomo et al 2015 in vivo	Nagatomo et al 2015 in vitro	Hosseini et al 2015	Ozawa et al 2012	Brinkhof et al 2015	H3K4me3 higher in ICM	H3K4me3 2xhigher in ICM	H3K4me3 higher in TE	H3K4me3 2xhigher in TE	H3K27me3 higher in ICM gene+2kb upstream	H3K27me3 higher in TE gene+2kb upstream	H3K27me3 higher in ICM +-2kb of TSS	H3K27me3 higher in TE +-2kb of TSS	Up in nr of exp
chr5	101298126	101298127	+	A2M				1	1		1	1	1							3
chr11	13698134	13698135	+	ADD2		1				1	1								1	3
chr6	26901378	26901379	+	ADH5			1	1	1											3
chr4	93956615	93956616	+	AHCYL2		1	1	1	1	1	1	1								6
chr8	40047931	40047931	+	AK3L1			1	1	1		1									4
chr9	89468464	89468464	+	AKAP12		1		1	1	1	1									5
chr9	63127338	63127339	+	AKIRIN2			1	1	1			1				1				3
chr4	92624396	92624397	+	ARF5				1	1	1	1	1								4
chr10	80078676	80078677	+	ARG2			1	1	1		1	1								4
chr26	23592993	23592994	-	ARL3				1	1		1									3
chr25	34185432	34185433	+	BAZ1B			1	1	1			1				1		1		3
chr18	2838860	2838861	-	BCNT2			1	1	1	1	1	1								5
chrX	50787236	50787237	-	BEX2			1		1		1			1						3
chr23	25458612	25458613	+	BOLA-DRB3		1		1	1		1									4
chrX	55205681	55205682	-	BTK		1	1	1	1		1									5
chr10	85324928	85324928	+	C10H14ORF169			1	1	1											3
chr21	45321878	45321878	-	C21H14orf147			1	1	1	1										4
chr7	18989626	18989627	+	C3			1	1	1					1	1					3
chr5	70573524	70573524	-	C5H12orf23			1	1	1											3
chr19	13117426	13117427	-	CA4		1		1	1		1	1								4
chr3	81353396	81353396	-	CACHD1				1	1		1									3
chr4	52208687	52208688	-	CAV1				1		1	1	1								3
chr1	150144148	150144149	+	CBR3		1	1	1	1		1									5
chr25	34582072	34582073	-	CCL24		1			1		1									3
chr1	53169038	53169039	-	CD47			1	1	1	1	1									5
chr15	65166597	65166598	-	CD59			1	1			1	1	1					1		3
chr11	47915425	47915426	+	CD8B				1	1	1	1									4
chr19	58620113	58620114	+	CDC42EP4		1	1	1	1		1									5
chr2	23390741	23390742	-	CDCA7			1	1	1			1							1	3
chr24	28992665	28992666	+	CDH2					1	1	1	1								3
chr17	35347483	35347484	+	CETN4			1	1	1			1								3
chr29	29402368	29402369	+	CHEK1			1	1	1											3
chr21	5435701	5435702	+	CHSY1			1		1		1	1								3
chr10	20695968	20695969	+	CIDEB				1	1	1		1	1							3
chr11	66704192	66704193	-	CNRIP1			1	1	1											3
chr1	146989202	146989203	+	COL18A1				1	1		1									3
chr12	89009422	89009423	-	COL4A1		1		1	1		1	1								4
chr1	146558844	146558845	-	CSTB			1	1	1			1								3
chr19	55846582	55846583	+	CYGB		1	1			1	1						1		1	4
chr21	34340249	34340249	+	CYP1A1				1	1		1									3
chr6	88049497	88049498	+	DCK			1	1	1	1	1	1								5
chr28	28483402	28483403	+	DDIT4				1	1		1									3
chr15	55940756	55940757	+	DGAT2			1		1		1									3
chr14	62328131	62328132	+	DPYS		1		1	1	1	1									5
chr8	75089345	75089346	+	DPYSL2		1		1	1			1								3
chr13	57596870	57596871	-	EDN3			1	1	1	1	1								1	5
chr24	37496730	37496731	+	EMILIN2					1	1	1	1								3
chr14	57249241	57249242	-	ENY2			1	1	1			1				1				3
chr29	32430222	32430223	-	ETS1			1	1			1									3
chr2	122723224	122723225	+	FABP3				1	1		1	1								3
chr29	29317604	29317605	-	FEZ1		1	1	1	1		1	1								5
chr7	39936163	39936164	+	FGFR4		1			1		1	1								3
chr13	8046999	8047000	-	FLRT3					1	1	1									3
chr2	103950562	103950563	-	FN1		1		1	1		1	1	1					1		4
chr11	100374773	100374774	-	FNBP1			1	1		1		1	1							3
chr15	28963808	28963809	-	FXYD6		1		1		1	1			1						4
chr9	39107806	39107807	+	FYN				1	1		1									3
chr7	772144	772145	+	GFPT2		1			1	1										3
chr9	30140793	30140794	-	GJA1				1	1		1									3
chr16	64958885	64958886	-	GLUL			1	1	1			1								3
chr4	41266152	41266153	-	GNAI1			1		1	1										3
chr4	11074736	11074737	+	GNG11		1	1	1	1			1	1							4
chr13	48150199	48150199	-	GPCPD1		1			1	1	1									4
chr2	94985575	94985576	-	GPR1					1	1	1	1	1						1	3
chr13	48150199	48150199	-	GPR125			1	1	1		1									4
chr21	56591235	56591236	-	GPR68				1	1		1									3
chr24	58710083	58710084	+	GRP		1			1	1	1									4
chr6	87941061	87941062	-	GRSF1			1	1	1			1								3
chr21	61183400	61183401	-	GSC		1			1		1	1					1		1	3
chr8	75984695	75984696	+	GULO		1		1	1											3
chr16	29832590	29832591	+	H3F3A		1		1			1	1								3
chrX	83228462	83228463	+	HDAC8			1	1	1											3
chr6	37728602	37728603	-	HERC5		1			1	1	1	1	1							4
chr1	120013764	120013765	+	HLTF			1	1			1	1								3
chr19	14349579	14349580	-	HNF1B			1	1			1	1							1	3
chr13	73547630	73547631	+	HNF4A		1		1	1		1								1	4
chr7	50816138	50816138	-	HNRNPA0			1	1	1											3
chr6	98990087	98990087	-	HNRPDL			1	1	1											3
chr23	25027197	25027198	-	ICK					1	1	1	1								3
chr13	61726124	61726125	+	ID1		1		1	1		1	1								4
chr2	105338357	105338358	+	IGFBP2		1		1	1			1								3
chr19	41326677	41326678	+	IGFBP4				1	1		1									3
chr3	16231747	16231748	-	IL6R			1	1	1											3
chr20	23212674	23212674	+	IL6ST		1	1	1	1	1	1									6
chr2	1247983	1247984	+	IMP4				1	1		1					1				3
chr7	23235652	23235653	+	IRF1				1	1	1	1									4
chr23	41394312	41394312	-	JARID2		1	1	1	1											4
chr7	16850872	16850873	-	KANK2				1		1	1			1					1	3
chr28	6492388	6492389	+	KCNK1			1	1	1		1			1						4
chr17	55898425	55898425	+	KDM2B		1	1	1	1	1	1									6
chr16	55282285	55282285	-	KDM5B			1	1	1											3
chr10	89365866	89365866	+	KIAA1737			1	1	1		1									4
chr6	71796317	71796318	+	KIT		1	1	1	1	1	1	1								6
chr18	57425155	57425156	-	KLK7		1			1		1									3
chr5	27842880	27842881	-	KRT7			1	1	1		1									4
chr5	112885588	112885589	+	L3MBTL2		1	1				1									3
chr14	68730663	68730664	-	LAPTM4B				1	1		1	1								3
chr6	14170818	14170819	-	LARP7			1	1	1			1								3
chr25	41313035	41313036	-	LFNG		1		1		1	1									4
chr18	48810095	48810096	-	LGALS4		1		1	1		1	1	1							4
chr15	65407118	65407119	-	LMO2				1	1		1									3
chr10	2161055	2161055	+	LOC100125763				1	1	1										3
chr18	47044968	47044968	+	TACSTD2			1	1	1	1										4
chr2	86340778	86340778	+	LOC504995					1	1	1									3
chr25	9604334	9604334	+	LOC508720			1	1	1											3
chr1	108237493	108237493	+	LOC511229			1	1			1									3
chr18	11638906	11638906	+	LOC538506			1	1	1											3
chr13	75048242	75048242	+	LOC616039		1			1		1									3
chr25	2504600	2521339	+	LOC618541		1				1	1									3
chr23	28813931	28854176	-	LOC786987		1			1		1									3
chr17	2657106	2657107	-	LRAT					1	1	1	1								3
chrX	105235854	105235855	+	MAOB				1	1		1	1	1							3
chr18	13017743	13017744	+	MAP1LC3B			1	1	1											3
chrX	19860791	19860791	-	MAP7D3		1	1	1	1	1	1									6
chr19	25840191	25840192	+	MED31			1	1	1			1								3
chr10	32868269	32868270	-	MEIS2				1	1		1	1								3
chr1	150108437	150108438	+	MGC127133			1	1	1		1									4
chr8	78586109	78586109	+	MGC140340			1	1	1											3
chr3	3319166	3319167	-	Mgst3			1	1	1		1									4
chrX	139791004	139791005	+	MID1					1	1	1									3
chr19	5839774	5839775	-	MMD			1	1	1		1									4
chr12	36652959	36652959	-	MPHOSPH8			1	1	1											3
chr29	43992488	43992489	+	MRPL49			1	1	1					1						3
chr29	37638817	37638817	+	MS4A8B				1	1		1									3
chr11	29648304	29648305	+	MSH2			1	1	1		1	1								4
chr19	30134757	30134758	-	MYH1				1	1	1	1									4
chr24	37791756	37791757	-	MYOM1		1			1		1									3
chr19	37479632	37479632	-	MYST2			1	1	1		1									4
chr5	101871072	101871073	+	NANOG		1			1	1	1	1	1				1		1	4
chr3	14208427	14208428	+	NES			1	1		1										3
chr28	8830045	8830046	-	NID1			1	1	1	1	1	1	1							5
chr25	383467	383468	+	NME4				1	1		1			1						3
chr26	22692691	22692692	+	NOLC1			1	1	1					1				1		3
chr2	587086	587086	-	OCA2					1	1	1									3
chr3	94538286	94538287	+	ORC1		1				1	1	1						1		3
chr3	94538330	94538330	+	ORC1L			1	1	1											3
chr2	18565023	18565023	-	OSBPL6			1	1	1											3
chr10	69462865	69462866	-	OTX2		1			1	1	1	1	1				1		1	4
chr4	117851231	117851232	-	PAXIP1			1	1	1											3
chr6	71373512	71373513	+	PDGFRA		1			1	1	1	1								4
chr2	104637994	104637994	-	PECR			1	1	1											3
chr22	51898003	51898004	+	PFKFB4		1	1	1			1									4
chr5	32337525	32337526	-	PFKM				1	1		1	1								3
chr16	44058198	44058199	-	PGD				1	1		1									3
chr6	16000761	16000762	+	PITX2				1	1		1									3
chr8	25129177	25129178	+	PLIN2					1	1	1									3
chr20	20854606	20854607	+	PLK2				1	1	1										3
chr5	113185273	113185274	-	PMM1				1	1		1									3
chr8	75049413	75049414	-	PNMA2				1	1		1									3
chr23	17035499	17035500	+	POLR1C			1	1	1											3
chr7	60099412	60099413	-	PPP2R2B			1	1	1			1								3
chr9	44377512	44377513	-	PRDM1		1			1		1	1								3
chr14	35915657	35915658	-	PRDM14		1			1	1	1	1								4
chr8	28844173	28844174	+	PSIP1			1	1	1	1	1									5
chr19	39980434	39980435	+	PSMB3			1	1	1											3
chr10	20849410	20849411	-	PSME1			1	1	1	1									1	4
chr2	47998596	47998597	+	PTMA				1	1		1									3
chr4	101795483	101795484	-	PTN			1		1	1										3
chr4	46912545	46912546	-	PUS7			1	1	1	1										4
chr8	39994840	39994841	-	RCL1			1	1	1											3
chr4	15603972	15603973	-	RPA3			1	1	1											3
chr11	47254704	47254705	-	RPIA				1	1		1	1								3
chr27	41934590	41934591	-	RPL15			1	1	1											3
chr23	16520001	16520002	+	RPL7L1			1	1	1											3
chr18	34749250	34749251	-	RRAD		1		1	1		1									4
chr25	10609108	10609109	-	RSL1D1			1	1	1					1						3
chr10	36980592	36980593	+	RTF1			1	1	1											3
chr1	148016981	148016982	-	S100B					1	1	1									3
chr17	53180928	53180929	+	SCARB1				1	1		1			1						3
chr6	99410753	99410754	-	SCD5		1		1	1	1	1	1								5
chr21	59782820	59782821	+	Serpina5		1		1	1		1									4
chrX	70527059	70527060	-	SH3BGRL			1		1		1	1								3
chr3	57457439	57457440	-	SH3GLB1			1	1	1			1							1	3
chr20	37679976	37679977	-	SLC1A3		1			1		1	1	1							3
chr2	84734001	84734002	+	SLC39A10				1	1	1	1									4
chr22	1877841	1877842	-	SLC4A7			1	1	1	1	1									5
chr8	42830159	42830160	-	SMARCA2				1		1	1	1								3
chr11	68583813	68583814	-	SNRPG			1	1	1											3
chr15	32584733	32584734	+	SORL1			1	1	1	1	1	1	1	1						5
chr1	85934782	85934783	-	SOX2		1		1	1	1	1	1								5
chr5	65663319	65663320	+	SPIC					1	1	1	1	1					1		3
chr12	55685894	55685895	-	SPRY2		1		1	1		1	1								4
chr4	46644852	46644852	-	SRPK1			1	1	1											3
chr2	26599728	26599729	-	SSB				1	1		1									3
chr4	50267411	50267412	+	STARD3NL		1	1	1	1		1								1	5
chr19	43132624	43132625	-	STAT3		1		1	1	1	1	1							1	5
chr6	92967533	92967533	+	STBD1			1		1	1										3
chr23	10436810	10436811	-	STK38				1	1		1	1								3
chr2	127773926	127773927	+	STMN1			1	1	1	1	1	1								5
chr5	57643834	57643835	-	SUOX		1	1	1	1			1								4
chr22	53437016	53437017	-	TDGF1				1	1		1									3
chr13	67697607	67697608	-	TGM2		1	1	1	1	1	1									6
chr6	14411561	14411562	+	TIFA					1	1	1	1								3
chrX	40263163	40263164	+	TKTL1					1	1	1									3
chr16	73040572	73040573	+	TMEM206				1	1		1	1								3
chr25	374631	374632	-	TMEM8A		1			1		1						1			3
chr2	44867290	44867291	-	TNFAIP6			1		1		1									3
chr25	22650602	22650602	+	TNRC6A			1		1		1									3
chr25	3044580	3044581	-	TRAP1			1	1	1											3
chr15	56961319	56961320	+	TSKU		1		1	1			1					1			3
chr27	42018578	42018579	-	UBE2E1				1	1	1		1								3
chr3	3119590	3119591	-	UCK2		1	1	1	1		1	1								5
chr17	66231818	66231819	-	UNG		1	1	1	1		1									5
chr4	7556112	7556113	-	UPP1				1	1	1	1								1	4
chr11	99198829	99198830	-	WDR34		1	1	1	1										1	4
chr29	37040998	37040998	-	ZBTB44					1	1	1									3
chr23	7568875	7568876	+	ZBTB9			1	1	1											3
chrX	21138853	21138854	+	ZIC3				1		1	1	1								3
chr13	76616233	76616234	-	ZMYND8			1	1	1									1		3
chr8	98331863	98331864	+	ZNF462			1	1	1	1	1	1	1							5
Total					0	63	108	163	190	73	141	77	17	11	1	4	6	7	17
Percentage of total												36.6667	8.09524	5.2381	0.47619	1.90476	2.85714	3.33333	8.09524

## Sheet: S6d Table
S6d Table. List of genes and their TSS coordinates that are upregulated in TE compared to ICM in at least 3 different datasets
chr	start	end	strand	Gene	Also in ICM list	Zhao et al 2016	Nagatomo et al 2015 in vivo	Nagatomo et al 2015 in vitro	Hosseini et al 2015	Ozawa et al 2012	Brinkhof et al 2015	H3K4me3 higher in ICM	H3K4me3 2xhigher in ICM	H3K4me3 higher in TE	H3K4me3 2xhigher in TE	H3K27me3 up in ICM gene+2kb up	H3K27me3 up in TE gene+2kb up	H3K27me3 up in ICM +-2kb	H3K27me3 up in TE +-2kb	Up in nr of exp
chr4	87373279	87373280	-	AASS				1	1	1										3
chr25	1828217	1828218	-	ABCA3			1		1	1				1	1			1		3
chr21	20998718	20998719	+	ABHD2			1	1		1				1						3
chr9	97466439	97466440	+	ACAT2				1	1		1			1						3
chr19	42735634	42735635	-	ACLY			1		1		1					1				3
chr7	23779095	23779096	+	ACSL6			1	1	1					1						3
chr13	43077543	43077544	-	ACSS1			1	1	1					1						3
chr4	99033590	99033591	-	AKR1B1				1	1		1			1						3
chr2	133953069	133953070	+	AKR7A2			1	1	1					1						3
chr21	5831742	5831742	-	ALDH1A3			1	1			1									3
chr5	68941773	68941774	-	ALDH1L2					1	1	1									3
chr19	34538828	34538829	-	ALDH3A2			1	1	1											3
chr4	61242014	61242014	-	ANLN			1	1		1										3
chr6	95065255	95065256	+	ANXA3			1	1	1	1	1							1		5
chr28	42305262	42305262	-	ANXA8			1	1	1	1										4
chr29	18488713	18488714	-	AQP11				1	1	1				1						3
chr9	68845169	68845170	-	ARHGAP18			1	1	1	1	1					1				5
chr25	28256721	28256722	-	ASL			1	1	1											3
chr14	28888279	28888280	-	ASPH			1	1		1										3
chr29	41454919	41454920	+	ASRGL1			1	1	1					1						3
chr1	74653606	74653606	+	ATP13A5			1		1		1									3
chr4	103246668	103246669	-	ATP6V0A4				1	1	1										3
chr1	58880057	58880058	+	ATP6V1A			1	1	1			1								3
chr6	63128208	63128209	-	ATP8A1			1	1		1	1									4
chr5	85480246	85480247	+	BCAT1				1	1	1										3
chr15	22838239	22838240	+	BCO2			1		1	1	1									4
chr16	66960789	66960790	+	C16H1orf21				1	1	1	1			1	1					4
chr25	3674191	3674191	-	C16orf5			1	1	1											3
chr4	99475014	99475015	+	CALD1			1	1	1	1										4
chr7	13735788	13735789	-	CALR			1	1		1				1						3
chr19	54009686	54009686	+	CANT1			1	1	1											3
chr11	49423730	49423731	+	CAPG				1	1	1				1						3
chr7	16571428	16571428	+	CARM1			1	1	1											3
chr7	98444820	98444821	+	CAST			1	1	1					1		1		1		3
chr11	99384152	99384153	-	CCBL1			1	1	1											3
chr16	77522544	77522545	-	CD46			1	1			1									3
chrX	54969323	54969324	+	CENPI				1	1	1										3
chr3	19309322	19309323	-	CGN			1	1	1											3
chr27	23856558	23856558	+	CLDN23		1	1	1	1											4
chr5	102163434	102163434	-	CLEC4E				1	1		1									3
chr2	128783921	128783922	-	CLIC4			1	1	1	1										4
chr27	99451	99452	+	CLN8			1	1	1					1						3
chr2	31531915	31531915	+	COBLL1				1	1	1										3
chr18	10825731	10825732	-	COTL1				1	1	1				1						3
chr19	24951987	24951988	+	CTNS			1		1	1										3
chr13	75368316	75368317	+	CTSA				1	1		1			1	1				1	3
chr8	7414944	7414945	+	CTSB			1	1	1					1	1				1	3
chr10	21149352	21149353	-	CYP11A1		1		1	1					1	1	1		1		3
chr20	35018907	35018908	+	DAB2			1	1	1		1			1		1		1		4
chr29	48950642	48950643	-	DHCR7				1	1		1			1						3
chr19	37320363	37320364	-	DLX4			1	1	1	1				1						4
chr26	20777487	20777488	-	DNMBP			1	1	1	1						1				4
chr24	26340204	26340205	+	DSC2			1	1	1	1				1		1				4
chr23	47714288	47714289	-	DSP			1	1	1	1										4
chr22	495480	495480	+	ECOP			1	1	1											3
chr16	53324889	53324890	-	EFHD2			1	1	1					1						3
chr12	11269367	11269368	-	ELF1				1	1	1								1		3
chr15	15619671	15619672	-	ENDOD1			1	1	1											3
chr24	35968467	35968468	-	ENOSF1			1	1	1											3
chr6	16146266	16146267	-	ENPEP			1	1	1			1	1			1				3
chr9	70734236	70734237	+	ENPP1			1	1	1		1									4
chr9	70588606	70588607	+	ENPP3				1	1	1										3
chr7	98618194	98618195	-	ERAP1				1	1	1										3
chr20	4505274	4505275	+	ERGIC1			1	1	1					1						3
chr27	32721071	32721072	+	ERLIN2			1	1	1											3
chr10	11438273	11438273	+	ERO1L			1	1	1											3
chr14	46644558	46644559	+	FABP5			1	1	1	1										4
chr29	41102447	41102448	-	FADS3				1	1	1				1						3
chr19	51384921	51384922	+	FASN			1	1	1					1						3
chr27	15604015	15604016	-	FAT1				1	1	1										3
chr16	53049143	53049144	-	FBLIM1			1	1	1					1	1					3
chr16	42899260	42899261	-	FBXO6			1	1	1					1						3
chr10	65843942	65843943	-	FERMT2			1	1	1	1		1				1		1		4
chr5	77740438	77740438	-	FGD4			1	1	1											3
chr8	104171814	104171814	-	FKBP15			1	1	1											3
chr10	87160746	87160747	+	FLVCR2			1	1	1					1				1		3
chr17	14753591	14753592	-	GAB1			1	1	1	1		1							1	4
chr22	60016984	60016985	+	GATA2			1	1	1					1						3
chr13	16002940	16002941	-	GATA3					1	1	1			1						3
chr27	3421672	3421672	-	GCA			1	1	1	1	1									5
chr22	7517596	7517597	-	GLB1			1	1	1											3
chr22	10813997	10813998	+	GOLGA4			1	1	1	1										4
chr23	32984455	32984456	+	GPLD1			1	1	1							1				3
chr3	77396459	77396459	+	GPR177			1	1	1											3
chr11	87616670	87616671	-	GRHL1			1	1	1					1						3
chr9	77215759	77215760	+	HEBP2			1	1	1					1						3
chr9	81455001	81455001	-	HIVEP2			1	1	1	1										4
chr10	6692477	6692478	+	HMGCR					1	1	1									3
chr20	31451293	31451294	+	HMGCS1				1	1		1	1								3
chr25	3621446	3621447	+	HMOX2			1	1	1					1				1		3
chr19	56938744	56938745	+	HN1			1	1	1					1						3
chr6	104056137	104056138	-	HSD17B11			1	1	1									1		3
chr13	46682709	46682710	+	IDI1					1	1	1									3
chr7	4984553	4984554	-	IFI30					1	1	1			1						3
chr8	22634001	22634002	-	IFNT		1	1		1											3
chr3	113403949	113403950	+	INPP5D				1	1	1	1									4
chr4	93706186	93706187	+	IRF5			1	1	1											3
chr8	73788020	73788021	-	KCTD9			1	1	1					1				1		3
chr24	40510106	40510106	-	LAMA1				1	1	1										3
chr16	65545496	65545497	+	LAMC1			1	1	1											3
chr12	90609709	90609710	+	LAMP1			1	1	1					1						3
chr7	16768643	16768644	+	LDLR				1	1	1	1									4
chr5	29804688	29804689	+	LIMA1			1		1	1										3
chr7	70731242	70731242	-	LOC100298064					1	1	1									3
chr3	110134882	110134882	-	LOC504513			1	1		1										3
chr24	61087858	61087858	+	LOC504761			1		1	1										3
chr13	79401589	79401589	-	LOC516658			1	1	1											3
chr23	5477796	5477796	-	LOC540231				1	1	1										3
chr22	29991048	29991048	-	LOC782069			1	1	1											3
chr8	103937418	103937418	+	LOC783399		1			1	1										3
chr5	61095772	61095772	+	LOC787705					1	1	1									3
chr18	16739764	16739765	+	LONP2				1	1	1						1				3
chr10	21792534	21792535	-	LRP10			1	1	1					1						3
chr7	17877522	17877523	+	LRRC8E			1	1	1					1						3
chr14	47173966	47173967	-	MAL2				1	1	1										3
chr21	22183354	22183355	-	MAN2A2			1	1	1					1						3
chr6	23390301	23390302	+	MANBA				1	1	1		1								3
chr23	9944806	9944807	+	MAPK14			1	1	1											3
chr3	59303475	59303476	+	MCOLN2			1	1	1											3
chr19	50258688	50258689	-	METRNL		1		1	1					1	1					3
chr16	40045560	40045561	+	METTL13			1	1	1											3
chr6	107924383	107924384	+	MFSD10			1	1	1					1						3
chr11	72809693	72809693	-	MGC139367			1	1	1											3
chr25	42015482	42015483	+	MICALL2			1	1	1					1	1					3
chr22	10585992	10585993	-	MLH1				1	1		1	1								3
chr24	21256992	21256993	-	MOCOS				1	1	1				1	1					3
chr3	1012734	1012735	-	MPZL1			1	1	1											3
chr1	131833686	131833687	-	MRAS				1	1	1	1									4
chr3	15482847	15482848	+	MUC1				1	1	1				1						3
chr1	68668202	68668203	-	MYLK				1	1	1										3
chr2	80166216	80166217	+	MYO1B			1	1	1	1	1			1					1	5
chr19	17665143	17665144	+	MYO1D				1	1	1										3
chr28	30807700	30807700	+	MYST4			1	1		1										3
chr6	92531911	92531912	-	NAAA				1	1	1										3
chr11	74659432	74659433	-	NCOA1			1	1	1	1	1					1				5
chr12	54923942	54923943	+	NDFIP2			1	1	1											3
chr10	54482917	54482917	+	NEDD4L			1	1	1		1									4
chr23	27305645	27305646	+	NEU1			1	1	1					1						3
chr10	44986659	44986660	-	NID2				1	1	1				1					1	3
chr24	33438454	33438455	+	NPC1			1	1	1					1						3
chr14	2152611	2152612	+	NRBP2			1	1	1					1	1	1		1		3
chrX	35387261	35387262	+	NSDHL					1	1	1								1	3
chr11	101347686	101347687	+	NUP214				1	1	1										3
chr8	51440386	51440387	+	OSTF1			1		1	1	1			1					1	4
chr17	56189197	56189198	-	P2RX4			1	1	1	1										4
chr29	38165168	38165169	-	PAG2		1			1	1	1									4
chrX	92587041	92587042	+	PAGE4		1			1	1	1									4
chr21	55924229	55924230	+	PDIA3			1		1	1										3
chr9	76952270	76952271	-	PERP			1	1	1											3
chr29	9613011	9613012	+	PICALM				1	1	1										3
chr19	23249410	23249411	-	PITPNA			1	1	1					1						3
chr5	77370785	77370786	+	PKP2			1	1	1	1		1								4
chr18	35747166	35747167	+	PLA2G15			1	1	1					1		1				3
chr18	25371532	25371533	+	PLLP				1	1	1						1				3
chr1	127416647	127416648	-	PLS1			1	1	1					1		1				3
chr18	53447531	53447532	-	PPP1R13L			1	1	1											3
chr29	8797308	8797309	-	PRSS23			1	1	1		1			1						4
chr25	27489663	27489664	-	PRSS8			1	1	1					1	1	1		1		3
chr24	46290465	46290466	-	PSTPIP2				1	1	1				1				1		3
chr8	100681999	100682000	-	PTPN3			1	1	1	1				1		1		1		4
chr3	103081863	103081864	-	PTPRF			1	1	1	1				1						4
chr1	145075459	145075460	-	PTTG1IP			1	1	1					1						3
chr3	14762653	14762654	-	RAB25				1	1	1				1						3
chr24	42040048	42040048	+	RALBP1			1	1	1											3
chr3	31830691	31830692	-	RAP1A			1	1	1	1		1						1		4
chrX	15985955	15985956	-	RAP2C				1	1	1										3
chr2	129018364	129018365	-	RCAN3				1	1	1										3
chr21	32577839	32577840	+	RCN2			1	1	1					1					1	3
chr10	80145752	80145752	-	RDH11			1	1	1	1										4
chr18	43644737	43644738	-	RHPN2			1	1	1											3
chr5	101618950	101618951	-	RIMKLB			1	1	1			1								3
chr3	16827336	16827337	+	S100A14			1	1	1					1						3
chr17	489024	489024	+	SC4MOL				1	1		1									3
chr26	21148318	21148319	-	SCD					1	1	1			1						3
chr4	20153057	20153058	+	SCIN				1	1		1									3
chr3	93968364	93968365	-	SCP2			1	1	1			1								3
chr24	58659024	58659025	+	SEC11C			1	1	1											3
chr1	68170558	68170559	+	SEC22A			1	1	1									1		3
chr20	31784085	31784085	+	SEPP1			1	1	1	1	1									5
chr24	62248908	62248909	+	SERPINB5			1	1			1									3
chr10	76281374	76281375	-	SGPP1				1	1	1						1				3
chr9	19480888	19480889	+	SH3BGRL2				1	1		1									3
chr1	154103515	154103516	-	SH3BP5			1	1	1	1				1				1		4
chrX	130423302	130423303	+	SH3KBP1			1	1	1	1						1		1		4
chrUn_GJ058424v1	37632	37633	-	SH3YL1			1	1	1											3
chr12	33578133	33578134	+	SHISA2			1		1		1			1						3
chr3	30533844	30533845	+	SLC16A1			1	1	1			1								3
chr9	13380727	13380728	-	SLC17A5			1	1	1			1								3
chr8	40253112	40253113	-	SLC1A1			1	1	1					1		1		1		3
chr7	23355525	23355526	-	SLC22A5				1	1		1			1						3
chr7	52283478	52283478	-	SLC23A1					1	1	1									3
chr17	63591367	63591367	-	SLC24A6			1	1	1											3
chr12	15590374	15590375	+	SLC25A30				1	1	1						1		1		3
chr14	77298975	77298976	-	SLC2A5			1	1		1										3
chr2	6716590	6716591	+	SLC40A1			1	1	1					1						3
chr5	68842780	68842781	-	SLC41A2				1	1	1										3
chr7	16342923	16342924	+	SLC44A2			1	1	1					1						3
chr19	20449610	20449611	-	SLC46A1			1	1	1					1	1					3
chr18	35872312	35872313	-	SMPD3			1	1	1					1						3
chr18	36510904	36510905	+	SNTB2			1	1	1									1		3
chr4	70117257	70117258	-	SNX10				1	1	1										3
chr12	25199122	25199123	+	SPG20			1	1	1	1				1						4
chr2	14751322	14751323	-	SSFA2			1	1		1										3
chr6	47822226	47822226	+	STIM2				1	1	1										3
chr22	6083378	6083379	+	STT3B			1	1	1											3
chr2	126170511	126170512	-	STX12				1	1	1	1			1						4
chr29	44003325	44003326	-	SYVN1			1	1	1	1				1						4
chr3	88032638	88032638	+	TACSTD2			1	1	1		1									4
chr3	18881346	18881347	+	THEM4		1		1	1					1						3
chr8	45598158	45598159	+	TJP2				1	1	1										3
chr13	74797634	74797635	+	TKDP1		1			1	1										3
chr17	55815637	55815638	-	TMEM120B			1	1	1					1					1	3
chr3	103339562	103339563	-	TMEM125			1	1	1					1						3
chr26	15233565	15233565	+	TMEM20			1	1	1		1									4
chr16	52083968	52083968	+	TMEM52			1	1	1											3
chr3	14567714	14567715	-	TMEM79			1	1	1							1		1		3
chr29	26322735	26322736	-	TMEM86A			1	1	1					1						3
chr16	61858194	61858195	+	TOR3A				1	1	1				1				1		3
chr8	102987420	102987421	+	UGCG			1	1	1		1									4
chr19	19356693	19356693	+	WSB1			1	1		1										3
chr17	59422962	59422963	+	WSB2				1	1	1				1						3
Total					0	9	149	196	208	103	50	13	1	82	12	23	0	24	9
Percentage of total												5.88235	0.452489	37.1041	5.42986	10.4072	0	10.8597	4.0724
